# Supplementary material for: Differentiation signals induce APOBEC3A expression via GRHL3 in squamous epithelia and squamous cell carcinoma
Source: EMBO J. 2024 Nov 15;44(1):1–29. doi: 10.1038/s44318-024-00298-9 (PMC11696371; doi:10.1038/s44318-024-00298-9)
Supplement: Supplementary file 1 — Table EV1 [file 44318_2024_298_MOESM1_ESM.xlsx]

## Sheet: Table EV1
Table EV1. Clinical and pathological details of the 10 oropharyngeal SCC and 7 matched normal tonsil cases analysed by scRNA-seq in our study.
Patient	Tissue Available	HPV Status	HPV Type	Age	Sex	Smoking Status	Stage
HN481	Tumour Only	Negative	NA	69	F	Previous	I
HN482	Tumour & Normal	Positive	HPV33	56	M	Never	II
HN483	Tumour Only	Positive	HPV16	74	M	Current	I
HN485	Tumour Only	Positive	HPV16	54	F	Never	I
HN487	Tumour & Normal	Negative	NA	67	M	Previous	Ivb
HN488	Tumour & Normal	Positive	HPV16	42	M	Never	I
HN489	Tumour & Normal	Positive	HPV16	78	F	Never	I
HN490	Tumour & Normal	Positive	HPV16	47	F	Current	III
HN492	Tumour & Normal	Negative	NA	73	M	Current	Iva
HN494	Tumour & Normal	Positive	HPV16	72	M	Never	III
