# Supplementary material for: Differentiation signals induce APOBEC3A expression via GRHL3 in squamous epithelia and squamous cell carcinoma
Source: EMBO J. 2024 Nov 15;44(1):1–29. doi: 10.1038/s44318-024-00298-9 (PMC11696371; doi:10.1038/s44318-024-00298-9)
Supplement: Supplementary file 2 — Table EV2 [file 44318_2024_298_MOESM2_ESM.xlsx]

## Sheet: Table S2
Table EV2. scRNA-seq datasets included in Figure 1
	Number of Cells							Percentage of Cells
Data Set	A3A+	A3B+	A3A+/A3B-	A3A-/A3B+	A3A+/A3B+	A3A-/A3B-	Total	A3A+	A3B+	A3A+/A3B-	A3A-/A3B+	A3A+/A3B+	DOI	GEO Accession	Other Access
Normal Breast (Wu et al. 2021)	23	98	20	95	3	4237	4355	0.528129	2.25029	0.459242	2.1814	0.0688863	10.1038/s41588-021-00911-1	GSE176078
Normal Lung (Madissoon et al. 2020)	16	12	16	12	0	5610	5638	0.283789	0.212841	0.283789	0.212841	0	10.1186/s13059-019-1906-x		Human Cell Atlas Data Coordination Platform: PRJEB31843
Normal Oesophagus (Madissoon et al. 2019)	13238	1157	12454	373	784	66878	80489	16.447	1.43746	15.4729	0.463417	0.974046	10.1186/s13059-019-1906-x		Human Cell Atlas Data Coordination Platform: PRJEB31843
Normal Skin (Solé-Boldo et al. 2020)	41	50	38	47	3	2535	2623	1.5631	1.90621	1.44872	1.79184	0.114373	10.1038/s42003-020-0922-4	GSE130973
Normal Tonsil (Southampton)	1009	371	732	94	277	1546	2649	38.0898	14.0053	27.6331	3.54851	10.4568
Tumour - Breast (Wu et al. 2021)	173	668	160	655	13	23661	24489	0.70644	2.72776	0.653355	2.67467	0.0530851	10.1038/s41588-021-00911-1	GSE176078
Tumour - Bladder (Luo et al. 2022)	235	143	231	139	4	23051	23425	1.0032	0.610459	0.986126	0.593383	0.0170758	10.3389/fonc.2022.818147	GSE190888
HNSCC (Kürten et al. 2021)	647	993	510	856	137	10565	12068	5.36129	8.22837	4.22605	7.09314	1.13523	10.1038/s41467-021-27619-4	GSE164690
HNSCC (Puram et al. 2023)	1906	2901	1427	2422	479	19442	23770	8.01851	12.2045	6.00337	10.1893	2.01515	10.1038/s41588-023-01357-3	GSE182227
HNSCC (Southampton)	2965	2583	2001	1619	964	14730	19314	15.3516	13.3737	10.3604	8.38252	4.9912
Tumour - Lung (Prazanowska et al. 2023)	741	284	601	144	140	45612	46497	1.59365	0.610792	1.29256	0.309697	0.301095	10.1038/s41597-023-02074-6	GSE131907, GSE136246, GSE148071, GSE153935, GSE127465, GSE119911	https://doi.org/10.6084/m9.figshare.c.6222221.v3
Tumour - Oesophageal (Zhang et al. 2021)	3096	5070	2294	4268	802	37183	44547	6.94996	11.3812	5.14962	9.58089	1.80035	10.1038/s41467-021-25539-x	GSE160269
