# Supplementary material for: Differentiation signals induce APOBEC3A expression via GRHL3 in squamous epithelia and squamous cell carcinoma
Source: EMBO J. 2024 Nov 15;44(1):1–29. doi: 10.1038/s44318-024-00298-9 (PMC11696371; doi:10.1038/s44318-024-00298-9)
Supplement: Supplementary file 3 — Table EV3 [file 44318_2024_298_MOESM3_ESM.xlsx]

## Sheet: Table S3
Table EV3. Top 100 genes co-expressed with APOBEC3A and APOBEC3B in normal tonsil epithelium, HNSCC, and ESCC.
	Normal Tonsil		HNSCC		HNSCC (Kuerten 2021)		HNSCC (Puram 2023)		ESCC (Zhang 2021)
Ranking	A3A	A3B	A3A	A3B	A3A	A3B	A3A	A3B	A3A	A3B
1	ZNF750	MKI67	SERPINB2	KIF23	SPRR1B	NUSAP1	SERPINB2	HBB	SPRR2D	RRM2
2	SERPINB2	APOBEC3A	SPRR2A	ANLN	SERPINB2	PBK	CEACAM5	HBA2	SPRR2A	UBE2C
3	KRT6B	PBK	RHCG	ASPM	IL36G	PCLAF	SPRR1A	HBA1	SPRR1A	BIRC5
4	SCEL	CDCA8	SPRR2D	CEP55	SPRR2A	SAP25	FUT3	IDO1	SPRR2E	NUF2
5	RHCG	ASPM	SERPINB13	CKAP2L	SPRR2D	UBE2C	IVL	CXCL10	IL36G	CDC20
6	MYH14	UBE2C	LY6D	KIF2C	LCN2	CDKN3	IL36G	AIM2	IL1RN	CDKN3
7	RRAD	KIF23	GRHL3	ESCO2	SMIM5	TK1	IL1RN	IL32	SPRR3	PKMYT1
8	NECTIN4	KNL1	SBSN	BIRC5	S100A12	CDK1	CYSRT1	AC004556.1	SPRR1B	TPX2
9	MGLL	NCAPG	TMPRSS11D	RRM2	IL1RN	MKI67	RHCG	IFITM1	RHCG	AURKB
10	NOTCH3	KIF2C	IL1RN	CCNA2	IL36RN	AURKB	TMPRSS11E	PLAT	SDCBP2	CCNA2
11	SULT2B1	CEP55	SPRR1B	KIF15	TMPRSS11D	APOBEC3A	SCEL	BST2	PRSS27	CKAP2L
12	RHOV	CENPE	NECTIN4	TPX2	SULT2B1	KIFC1	SPRR2D	GBP4	SCEL	TOP2A
13	LY6D	CENPF	CXCL17	KIF4A	ADGRF1	SPC24	CST6	RASIP1	SULT2B1	TK1
14	MAB21L4	PRC1	ZNF750	DLGAP5	S100P	CALML5	KRT78	UQCRHL	A2ML1	CCNB2
15	SERPINB13	AURKB	MALL	GTSE1	CST6	CENPN	SPRR2A	WFDC2	ADGRF1	CDCA3
16	FAM3B	SPC25	TMPRSS11A	PBK	SCEL	SPC25	PSCA	SAA1	S100A12	CDK1
17	ANKRD22	BIRC5	KRT6A	UBE2C	C15orf48	ACTL8	SMIM5	C8orf4	FUT3	MAD2L1
18	SPRR1B	TK1	C19orf33	NUF2	SDCBP2	MEIOB	KRT80	SDR16C5	SERPINB2	PLK1
19	GRHL3	CCNA2	EMP1	AURKB	PRSS27	RRM2	SPRR1B	GBP1	C15orf48	CCNB1
20	ALDH3B2	DLGAP5	OCLN	MKI67	CYSRT1	KRT19	TTC9	AURKB	CYP3A5	CDCA5
21	GGT6	PCLAF	CLDN7	CDKN3	TGM1	NTS	LIPH	TK1	DUSP5	CENPF
22	CALML5	NDC80	SLPI	HJURP	FUT3	ELF3	S100A12	FDCSP	GRHL3	CEP55
23	A2ML1	ZWINT	AQP3	CDCA3	CXCL17	PRC1	IL36RN	CDK1	CYSRT1	TYMS
24	SCIN	CKAP2L	GJB2	CENPA	ALDH1A3	BIRC5	S100P	LEMD1	OVOL1	PRC1
25	CLDN4	TTK	MUC1	CDK1	LIPH	CCNA2	MXD1	CALML5	S100A8	MKI67
26	CDKN2B	LY6D	OVOL1	CDCA8	AL355312.4	AKR1B10	A2ML1	TOP2A	SLPI	NCAPH
27	MBOAT2	MYBL2	MYO5B	TTK	KRT80	TOP2A	CEACAM6	CLGN	PDZK1IP1	CDCA8
28	NMU	TOP2A	SPRR2E	CENPE	RHCG	CDCA3	SPRR2E	MAD2L1	TTC9	CENPU
29	DSC2	CDK1	ZNF185	SPC25	SPRR1A	TROAP	TMEM45B	LY6K	PLAUR	ASPM
30	TMEM40	ANLN	C15orf48	NCAPG	SPRR2E	ZWINT	METRNL	PSMB9	IVL	CENPA
31	ZNF185	PKMYT1	METRNL	KIF11	GPRC5A	SPRR1B	CD68	ZWINT	DENND2C	PBK
32	SLC27A4	SPAG5	MACC1	KNL1	MXD1	CENPF	PRSS27	UBE2C	PRDM1	DLGAP5
33	MAL2	SHCBP1	GPRC5A	TACC3	PRSS22	CENPU	ADGRF1	TMSB15A	FUT6	ZWINT
34	GJB3	BUB1B	KRT16	CDCA2	CLCA4	ALDH3A1	FAM83A	ATAD2	IL36RN	MYBL2
35	CXCL17	RRM2	ADGRF1	HMMR	PSCA	A1BG	CEACAM7	SIM2	CXCL17	TRIP13
36	TJP2	TPX2	KRTDAP	CCNB1	CEACAM6	CEP55	RP11.350J20.12	PAX1	CEACAM6	SPC25
37	AP1B1	CENPW	TINCR	NDC80	DEFB4A	CENPM	TMEM40	CKAP2L	S100A7	NUSAP1
38	EPHX3	TYMS	MUC4	KIFC1	BICDL2	CENPA	MALL	MKI67	MUC4	KIF2C
39	SUSD4	CDCA2	SULT2B1	CCNB2	SPRR2F	TNNI3	PCDH1	SGOL1	ZNF750	TROAP
40	IDH2	DIAPH3	CLCA2	MELK	SBSN	ASF1B	CLIC3	UBD	TMPRSS2	GTSE1
41	HES2	ZNF750	GALNT5	SKA1	SPRR3	MYBL2	DHRS9	CENPW	S100A9	CENPW
42	MALL	RHOV	POF1B	CENPF	CD68	UBE2T	SPNS2	CDKN2C	ITPKC	KIFC1
43	RAB11FIP1	CDCA3	C10orf99	SGO1	SCNN1D	HMGB2	C1orf116	NUSAP1	EPHX3	HMMR
44	SCD	HMMR	DENND2C	TOP2A	PDZK1IP1	NPW	GDPD3	HPV16.E7	NCCRP1	UBE2T
45	KRT4	SGO2	AKR1B10	KIF14	TTC9	UCHL1	SPRR3	PTGES	TMPRSS11D	NDC80
46	MUC15	KIF4A	PDZK1IP1	MYBL2	CLIC3	CCNB2	DUOXA2	CCL20	LMTK3	DEPDC1
47	EPHA1	NCAPH	TMCC3	FOXM1	IVL	RHOF	SDCBP2	GBP2	RNF223	CENPM
48	SGPP2	KIF11	TMEM154	NCAPH	PLA2G2F	NUF2	PVRL4	CLDN1	CRCT1	KIF20A
49	CD24	ECT2	DMKN	PLK1	MAP3K8	CDC20	MYEOV	TMEM171	KRT16	CENPN
50	CYP2C18	CCNF	PGBD5	CDC20	TMPRSS11E	ESCO2	EPS8L1	SPC25	RAB11FIP1	ASF1B
51	IVL	ARHGAP11A	PRDM1	CDCA5	RAB11FIP1	RPL39L	TMPRSS11B	CARS	TGM1	PTTG1
52	SLC26A2	ESCO2	RRAD	APOBEC3A	NDRG2	AL161431.1	GDF15	ISLR	EPS8L1	RAD51AP1
53	GBP6	CDC20	RORA	E2F8	SERPINB3	CLDN7	LYPD2	CCNB2	TICAM1	DHFR
54	THBD	NUSAP1	LIPH	NEK2	TMPRSS11A	FAM83D	PRSS22	SMC1B	S100A7A	CDC45
55	CYSRT1	BUB1	SORBS2	KIF20A	PCDH1	IL36G	SULT2B1	INPP1	SBSN	KIF23
56	BICDL2	NMU	HSPB8	BUB1	MUC1	IL1RN	RNASE7	MND1	FAM83A	MELK
57	TMPRSS11A	NUF2	DAPP1	DEPDC1	MUC4	TPX2	SERPINB7	PSMD9	PRSS22	ECT2
58	TM7SF2	GBP6	PIM1	TROAP	SERPINB13	CD68	SAMD9	NUF2	TMPRSS11A	ANLN
59	TCHP	GTSE1	IL36G	PRR11	CEACAM5	AL033397.1	GPRC5A	PSMB10	MUC20	APOBEC3A
60	PLEKHN1	TACC3	PLEKHN1	SKA3	NECTIN4	RRAD	FUT6	BIRC5	C6orf132	CENPE
61	ELOVL1	MELK	HES2	RACGAP1	EMP1	PHF19	ATP10B	NDC80	DUOX2	CENPK
62	NUCB2	GJB3	PLAUR	ARHGAP11A	DUSP5	MAD2L1	CLCA4	ICAM1	MALL	RACGAP1
63	NUDT8	KIF15	CEACAM6	NCAPD2	PI3	GPX2	KRT23	SERPING1	FUT2	NEK2
64	TRIM16	THBD	CERS3	BUB1B	KLK11	CYSRT1	DUOX2	CDC20	LYPD3	FOXM1
65	SPRR2A	FANCI	GBP6	SLPI	PLAUR	GTSE1	ECM1	TINAGL1	GPRC5A	MND1
66	KLK13	MAD2L1	TPPP3	SGO2	TMPRSS2	TMEM106C	GRHL3	FAM200B	MXD1	CDT1
67	SOX9	DSC2	TGM1	NMU	DUOX2	TGM1	SLURP1	PRC1	C1orf116	ESCO2
68	NAGK	RHCG	S100P	DIAPH3	MALL	NDC80	LYNX1	ANXA8L1	MAP3K8	MAGEA3
69	OCLN	CCNB2	CRABP2	PKMYT1	MUC16	CCNB1	SPRR2F	RP11.736N17.11	RNF39	BUB1
70	CLDN7	DDIAS	IVL	ARHGEF39	RNF39	DEPDC1	C15orf48	PLK1	KRT6C	KIF4A
71	CES2	SGO1	GJB5	DEPDC1B	EPS8L1	KIF2C	CXCL17	FAS	EPHA2	CDC6
72	PPL	UBE2T	ATP8B1	KIF20B	A2ML1	ASPM	PLAUR	HPV16.E6	VNN1	NMU
73	SBSN	MND1	C1orf116	AURKA	FUT2	RTKN2	MACC1	CDCA3	S100P	ORC6
74	KLK10	TEDC1	A2ML1	ECT2	PRDM1	CDCA8	CEACAM1	RRM2	ADGRF4	OIP5
75	ANKRD35	CRABP2	TMEM79	CKAP2	GDPD3	IL36RN	FAM25A	KIF22	FAM3D	SPAG5
76	ASPG	CLSPN	SDCBP2	CIP2A	LMTK3	KRT80	PTPRH	KLHDC7B	STEAP4	FEN1
77	IL36G	NEK2	LYPD3	KIF18B	S100A7	ATP2A1.AS1	SLCO4A1	CENPF	GNA15	AURKA
78	DUOXA1	SGPP2	FUT3	CCNF	CLDN7	ECT2	TTYH1	LCN2	SMIM5	TTK
79	NEBL	RAB3IP	PI3	IL1RN	RNF223	SKA1	TMPRSS11D	IGFBP7	FFAR2	HJURP
80	ARHGAP30	EIF4EBP1	MAB21L4	SPAG5	OVOL1	KREMEN2	RAB11FIP1	CCNB1	SERPINB1	CDC25C
81	KCNK7	CENPA	PLA2G4E	STIL	CHAC1	PKMYT1	LYPD3	H1F0	RHOV	DEPDC1B
82	LAD1	KIFC1	GNA15	ASF1B	ELF3	LMNB1	RNF223	AMTN	MACC1	SMC2
83	GRHL1	DEPDC1	TTC9	PIMREG	KRT78	CLDN4	LCN2	LACTB2	BCAS1	RAD51
84	CRABP2	ASF1B	FAM83A	ZWINT	C6orf132	TSTD1	TMEM79	UBE2L6	KRT80	TACC3
85	UPK3BL1	SKA3	DUOXA1	KNSTRN	SERPINB7	DLGAP5	KRT24	LAMC2	TMEM45B	CDCA2
86	SMAGP	NCAPD2	SEMA4B	KRT19	CRCT1	SULT2B1	C10orf99	ASF1B	FAM25A	NCAPG
87	CLIC3	KIF14	PPL	INCENP	FMO2	NXPH4	ABLIM3	UBE2T	LYN	RNASEH2A
88	TENT5B	IDH2	S100A12	KRT13	STEAP4	MAL2	C6orf132	HCAR2	CAPN14	PRR11
89	GJB5	HJURP	TMPRSS11F	CYP2S1	SPNS2	APOBEC3B.AS1	ZNF185	NMU	CLDN4	BAIAP2L2
90	ZBTB43	TTF2	TSPAN1	POLQ	EPHA2	UBE2S	CRCT1	CENPA	HBEGF	IL36G
91	CAPNS2	KIF20A	KRT13	SHCBP1	KLK12	NCAPG	TMPRSS11F	OASL	CLIC3	KIF14
92	TMEM79	RTKN2	GJB3	FAM83D	IGFBP3	PIMREG	CCDC64B	PKMYT1	PI3	FANCI
93	FAM3D	SCIN	AGR2	CLDN7	ANKRD36C	OSGIN1	BCAS1	KIF20B	DAPP1	KNSTRN
94	TMEM184A	HES2	SCEL	CLDN1	KRT23	NEK2	ASPG	CENPU	CRB3	CENPH
95	RAET1E	AKR1B10	GGT6	CDC25C	AL391056.1	CENPW	SLPI	C15orf48	SERPINB13	KIF20B
96	CNKSR3	SERPINB2	EVPL	MUC1	LCE3D	REEP4	PIM1	ZFR2	TMPRSS4	POC1A
97	TMEM154	SMC4	S100A8	SMIM22	SERPINB4	TSPAN7	ITPKC	GTSE1	CLCF1	SHCBP1
98	DEGS2	VRK1	CAPNS2	ERCC6L	SLPI	CDCA5	DENND2C	CCDC60	KLK11	SKA1
99	EVPL	CDCA5	CRB3	TK1	MAFF	TPD52	LMTK3	TAF7L	PIM1	RAD54L
100	EIF4EBP1	MAL2	NCCRP1	SPRR2D	TMPRSS11F	ATP6V0E2	TMPRSS11A	IRF1	ELF3	LMNB1
