# Supplementary material for: Differentiation signals induce APOBEC3A expression via GRHL3 in squamous epithelia and squamous cell carcinoma
Source: EMBO J. 2024 Nov 15;44(1):1–29. doi: 10.1038/s44318-024-00298-9 (PMC11696371; doi:10.1038/s44318-024-00298-9)
Supplement: Supplementary file 4 — Table EV4 [file 44318_2024_298_MOESM4_ESM.xlsx]

## Sheet: Table_S6
Table EV4. Differential activity of transcription factors between normal tonsillar epithelial subtypes
Cluster	TF	p_val_adj	avg_log2FC	Fold Change
Basal	NFIL3	0	0.738769	1.66875
Basal	SOX6	0	0.667929	1.58879
Basal	CEBPD	0	0.366447	1.28917
Basal	IRF1	0	0.336938	1.26307
Basal	EGR3	0	0.323864	1.25168
Basal	SOX4	0	0.319396	1.24781
Basal	KLF9	0	0.312114	1.24153
Basal	ATF3	0	0.300859	1.23188
Basal	MYC	0	0.270359	1.20611
Basal	TEAD2	0	0.268123	1.20424
Basal	NFIB	1.25003e-295	0.653597	1.57309
Basal	KLF10	1.91015e-260	0.344858	1.27003
Basal	ARID5B	7.92211e-259	0.468395	1.38357
Basal	KLF4	2.00686e-196	0.413467	1.33188
Basal	ERF	1.9546e-167	0.490068	1.40451
Basal	RORB	8.52429e-164	0.430723	1.34791
Basal	CREB5	1.18571e-124	0.35931	1.28281
Basal	EGR1	4.09509e-83	0.298247	1.22965
Basal	CHD2	4.37094e-82	0.364717	1.28763
Proliferating	FOXM1	0	0.254991	1.19333
Differentiating	GRHL3	7.41879e-304	0.619585	1.53643
Terminally Differentiated	LMO2	0	1.742	3.34498
Terminally Differentiated	ARNT	0	0.273363	1.20862
Terminally Differentiated	ZNF101	1.58266e-256	0.782938	1.72063
Terminally Differentiated	PPARD	9.00679e-215	1.00839	2.01167
Terminally Differentiated	CEBPA	5.61906e-176	0.400903	1.32033
Terminally Differentiated	ZNF860	5.91357e-126	0.677415	1.59927
Terminally Differentiated	IRF7	3.77419e-97	0.721251	1.64861
Terminally Differentiated	NR1D1	5.0783e-97	0.406904	1.32584
Terminally Differentiated	STAT2	2.16354e-96	0.366764	1.28946
Terminally Differentiated	MXD1	5.61676e-96	1.36656	2.57854
Terminally Differentiated	ELF3	6.90233e-96	0.542888	1.45689
Terminally Differentiated	TEAD1	7.25444e-96	1.12042	2.1741
Terminally Differentiated	NPAS2	1.69121e-95	0.865184	1.82157
Terminally Differentiated	CD59	4.70228e-95	0.801732	1.74319
Terminally Differentiated	MAFF	6.90678e-95	0.576017	1.49073
Terminally Differentiated	GRHL1	2.59737e-94	0.609354	1.52558
Terminally Differentiated	PRDM1	1.09047e-93	0.748489	1.68003
Terminally Differentiated	ELK3	7.86261e-93	0.578757	1.49356
Terminally Differentiated	FOSL2	1.2117e-92	0.556707	1.47091
Terminally Differentiated	PITX1	1.23383e-92	0.254635	1.19303
Terminally Differentiated	EHF	2.59887e-92	0.267262	1.20352
Terminally Differentiated	FOXO3	3.90868e-83	0.516124	1.43011
Terminally Differentiated	MEF2D	6.39166e-62	0.353418	1.27758
