# Supplementary material for: Differentiation signals induce APOBEC3A expression via GRHL3 in squamous epithelia and squamous cell carcinoma
Source: EMBO J. 2024 Nov 15;44(1):1–29. doi: 10.1038/s44318-024-00298-9 (PMC11696371; doi:10.1038/s44318-024-00298-9)
Supplement: Supplementary file 5 — Table EV5 [file 44318_2024_298_MOESM5_ESM.xlsx]

## Sheet: Table_S11
Table EV5. 127 genes predicted to be regulated by GRHL3 in SCENIC analysis of normal tonsil and HNSCC.
Genes
ZNF750
CHD7
RCC2
PLEKHH3
TMBIM6
PRRG4
CTNNBIP1
ZBTB43
HECW2
CTSD
ACSL1
TMEM154
RP2
DSG3
DMKN
RRBP1
DAAM1
SLC35F6
AHNAK
AMMECR1
HSPB1
GFOD1
ZNF770
ANXA1
INPP1
TMEM40
MOB4
CCDC12
AQP3
RAB10
STX6
CPEB3
TSPO
NUAK2
ARL5B
CAMK1D
CLINT1
NECTIN1
PKP1
RAB11FIP1
SFN
JUP
OVOL1
EMP2
CLDN4
CALML3
COBL
RHBDF2
SLC16A7
ARSG
ADGRF4
EDAR
CMTM8
OCLN
CEPT1
SLC26A2
NDRG2
DHRS3
SEMA7A
BHLHE40
ASS1
METRNL
GGT6
LSP1
SULT2B1
CDC42EP1
KLHDC8B
SYNGR1
SEMA3F
TNNT2
ARHGAP23
TMCC3
PLA2G4E
NR1D1
ALS2CL
PPL
BDH1
N4BP3
CRABP2
KIAA0513
AMOT
CDKN1A
NECTIN4
KAZN
CERS3
AATK
APOL4
RASSF5
SREBF1
ZDHHC18
SLC26A9
CEACAM6
SLC9A3R1
ZBTB7C
KRT16
LRRC8E
PLAUR
IGSF3
RORA
FAM3D
ERBB2
MYH14
GPR157
TRIM29
RAET1G
RGS12
GRHL3
LY6D
S100A9
S100A8
SORBS2
SBSN
KLF5
SDC1
MAP3K8
PLA2G4B
TJP2
TJP1
LMO7
TMEM79
APOBEC3A
CXCL17
TMPRSS11D
ARHGAP30
TMPRSS11F
TACSTD2
ATP8B1
