# Supplementary material for: Differentiation signals induce APOBEC3A expression via GRHL3 in squamous epithelia and squamous cell carcinoma
Source: EMBO J. 2024 Nov 15;44(1):1–29. doi: 10.1038/s44318-024-00298-9 (PMC11696371; doi:10.1038/s44318-024-00298-9)
Supplement: Supplementary file 6 — Table EV6 [file 44318_2024_298_MOESM6_ESM.xlsx]

## Sheet: Table_S12
Table EV6. Gene Ontology Biological Pathways (GOBP) significantly (adj. p<0.05) associated with the top 100 co-expressed genes with APOBEC3A and APOBEC3B in spatial transcriptomics data from HNSCC.
Ranking	Associated APOBEC	GOBP Term	Genes	Total genes in gene-set	P.value	Adjusted.P.value	Percent of Geneset
1	APOBEC3A	epidermal cell differentiation (GO:0009913)	12	53	2.78027e-17	2.47166e-14	22.6415
2	APOBEC3A	skin development (GO:0043588)	12	80	5.62512e-15	1.79771e-12	15
3	APOBEC3A	keratinocyte differentiation (GO:0030216)	10	41	6.06652e-15	1.79771e-12	24.3902
4	APOBEC3A	epidermis development (GO:0008544)	11	83	3.32655e-13	7.39326e-11	13.253
5	APOBEC3A	peptide cross-linking (GO:0018149)	8	31	2.10631e-12	3.74503e-10	25.8065
6	APOBEC3A	positive regulation of response to wounding (GO:1903036)	5	28	2.53392e-07	3.75442e-05	17.8571
7	APOBEC3A	negative regulation of peptidase activity (GO:0010466)	6	63	7.24523e-07	9.20144e-05	9.52381
8	APOBEC3A	positive regulation of wound healing (GO:0090303)	5	40	1.61784e-06	0.000179783	12.5
9	APOBEC3A	regulation of wound healing (GO:0061041)	5	47	3.66852e-06	0.000362368	10.6383
10	APOBEC3A	defense response to fungus (GO:0050832)	4	24	5.7889e-06	0.000514633	16.6667
11	APOBEC3A	cell-cell adhesion via plasma-membrane adhesion molecules (GO:0098742)	7	170	2.33443e-05	0.00188665	4.11765
12	APOBEC3A	wound healing (GO:0042060)	5	70	2.6431e-05	0.0019581	7.14286
13	APOBEC3A	defense response to bacterium (GO:0042742)	7	176	2.9169e-05	0.00199471	3.97727
14	APOBEC3A	calcium-independent cell-cell adhesion via plasma membrane cell-adhesion molecules (GO:0016338)	3	20	0.000129975	0.00737613	15
15	APOBEC3A	bicellular tight junction assembly (GO:0070830)	4	53	0.000142752	0.00737613	7.54717
16	APOBEC3A	neutrophil degranulation (GO:0043312)	10	481	0.00014761	0.00737613	2.079
17	APOBEC3A	regulation of proteolysis (GO:0030162)	4	54	0.000153584	0.00737613	7.40741
18	APOBEC3A	inflammatory response (GO:0006954)	7	230	0.000156934	0.00737613	3.04348
19	APOBEC3A	neutrophil activation involved in immune response (GO:0002283)	10	485	0.000157863	0.00737613	2.06186
20	APOBEC3A	neutrophil mediated immunity (GO:0002446)	10	488	0.000165942	0.00737613	2.04918
21	APOBEC3A	tight junction assembly (GO:0120192)	4	56	0.000177012	0.0074935	7.14286
22	APOBEC3A	regulation of peptidase activity (GO:0052547)	3	23	0.00019973	0.00807092	13.0435
23	APOBEC3A	apical junction assembly (GO:0043297)	4	60	0.000231445	0.00857312	6.66667
24	APOBEC3A	homophilic cell adhesion via plasma membrane adhesion molecules (GO:0007156)	4	60	0.000231445	0.00857312	6.66667
25	APOBEC3A	peptidyl-cysteine S-nitrosylation (GO:0018119)	2	5	0.000245087	0.0087153	40
26	APOBEC3A	regulation of epidermal cell differentiation (GO:0045604)	3	25	0.000257515	0.00880502	12
27	APOBEC3A	response to lipid (GO:0033993)	5	114	0.000269559	0.00887547	4.38596
28	APOBEC3A	response to molecule of bacterial origin (GO:0002237)	4	73	0.000491584	0.0156078	5.47945
29	APOBEC3A	leukocyte aggregation (GO:0070486)	2	8	0.000679555	0.0206237	25
30	APOBEC3A	cellular response to cytokine stimulus (GO:0071345)	9	482	0.000695962	0.0206237	1.86722
31	APOBEC3A	cell-cell junction organization (GO:0045216)	4	82	0.000763307	0.0218897	4.87805
32	APOBEC3A	peptidyl-cysteine modification (GO:0018198)	2	9	0.000870867	0.0241938	22.2222
33	APOBEC3A	cytokine-mediated signaling pathway (GO:0019221)	10	621	0.0010914	0.0294016	1.61031
34	APOBEC3A	heterophilic cell-cell adhesion via plasma membrane cell adhesion molecules (GO:0007157)	3	42	0.00120859	0.0310635	7.14286
35	APOBEC3A	response to lipopolysaccharide (GO:0032496)	5	159	0.00122297	0.0310635	3.14465
36	APOBEC3A	antibacterial humoral response (GO:0019731)	3	44	0.00138426	0.0341835	6.81818
37	APOBEC3A	negative regulation of T cell activation (GO:0050868)	3	45	0.00147779	0.0355068	6.66667
38	APOBEC3A	epithelial cell differentiation (GO:0030855)	4	101	0.00165754	0.0387777	3.9604
39	APOBEC3A	intrinsic apoptotic signaling pathway (GO:0097193)	4	102	0.00171865	0.0391764	3.92157
40	APOBEC3A	myelination (GO:0042552)	3	48	0.00178184	0.0396014	6.25
41	APOBEC3A	response to UV-B (GO:0010224)	2	13	0.00186243	0.0403829	15.3846
1	APOBEC3B	double-strand break repair via break-induced replication (GO:0000727)	4	12	2.82382e-07	0.000274193	33.3333
2	APOBEC3B	pre-replicative complex assembly involved in nuclear cell cycle DNA replication (GO:0006267)	3	8	6.66935e-06	0.00275529	37.5
3	APOBEC3B	mitotic chromosome condensation (GO:0007076)	4	27	9.45158e-06	0.00275529	14.8148
4	APOBEC3B	mitotic sister chromatid segregation (GO:0000070)	6	102	1.22733e-05	0.00275529	5.88235
5	APOBEC3B	mitotic DNA replication (GO:1902969)	3	10	1.41879e-05	0.00275529	30
6	APOBEC3B	nuclear DNA replication (GO:0033260)	3	11	1.94376e-05	0.00314565	27.2727
7	APOBEC3B	sister chromatid segregation (GO:0000819)	4	34	2.43144e-05	0.00337275	11.7647
8	APOBEC3B	mitotic nuclear division (GO:0140014)	5	74	3.46279e-05	0.00411182	6.75676
9	APOBEC3B	DNA replication initiation (GO:0006270)	4	38	3.81116e-05	0.00411182	10.5263
10	APOBEC3B	chromosome condensation (GO:0030261)	4	45	7.4893e-05	0.00727211	8.88889
11	APOBEC3B	mitotic spindle organization (GO:0007052)	6	157	0.000138014	0.0121828	3.82166
12	APOBEC3B	DNA replication (GO:0006260)	5	108	0.000209568	0.0169576	4.62963
13	APOBEC3B	regulation of DNA-templated transcription, initiation (GO:2000142)	4	61	0.000246742	0.0184298	6.55738
14	APOBEC3B	regulation of transcription initiation from RNA polymerase II promoter (GO:0060260)	4	64	0.000296994	0.0205987	6.25
15	APOBEC3B	nuclear cell cycle DNA replication initiation (GO:1902315)	2	6	0.000366432	0.0222379	33.3333
16	APOBEC3B	mitotic DNA replication initiation (GO:1902975)	2	6	0.000366432	0.0222379	33.3333
17	APOBEC3B	microtubule cytoskeleton organization involved in mitosis (GO:1902850)	5	128	0.000459779	0.0262615	3.90625
18	APOBEC3B	negative regulation of cell population proliferation (GO:0008285)	8	379	0.000630856	0.0299931	2.11082
19	APOBEC3B	mitotic cell cycle phase transition (GO:0044772)	6	209	0.000639043	0.0299931	2.87081
20	APOBEC3B	protein localization to presynapse (GO:1905383)	2	8	0.000679555	0.0299931	25
21	APOBEC3B	anterograde axonal protein transport (GO:0099641)	2	8	0.000679555	0.0299931	25
22	APOBEC3B	axo-dendritic protein transport (GO:0099640)	2	8	0.000679555	0.0299931	25
23	APOBEC3B	regulation of cyclin-dependent protein serine/threonine kinase activity (GO:0000079)	4	82	0.000763307	0.0322249	4.87805
24	APOBEC3B	G1/S transition of mitotic cell cycle (GO:0000082)	4	85	0.000873595	0.0353442	4.70588
25	APOBEC3B	DNA replication-independent nucleosome assembly (GO:0006336)	3	39	0.000972629	0.0377769	7.69231
26	APOBEC3B	regulation of attachment of spindle microtubules to kinetochore (GO:0051988)	2	10	0.00108504	0.040522	20
