# Supplementary material for: Differentiation signals induce APOBEC3A expression via GRHL3 in squamous epithelia and squamous cell carcinoma
Source: EMBO J. 2024 Nov 15;44(1):1–29. doi: 10.1038/s44318-024-00298-9 (PMC11696371; doi:10.1038/s44318-024-00298-9)
Supplement: Supplementary file 9 — Dataset EV1 [file 44318_2024_298_MOESM9_ESM.xlsx]

## Sheet: Table S4
Dataset EV1. Gene Ontology Biological Pathways (GOBP) significantly (adj. p<0.05) associated with the top 100 co-expressed genes with APOBEC3A and APOBEC3B in normal tonsil epithelium
Ranking	Associated APOBEC	GOBP Term	Genes	Total genes in gene-set	P.value	Adjusted.P.value	Percent of Geneset
1	A3A	epidermis development (GO:0008544)	10	83	1.10804e-11	7.5236e-09	12.0482
2	A3A	skin development (GO:0043588)	7	80	1.48843e-07	5.05321e-05	8.75
3	A3A	keratinocyte differentiation (GO:0030216)	5	41	1.83527e-06	0.000415383	12.1951
4	A3A	epidermal cell differentiation (GO:0009913)	5	53	6.70218e-06	0.00113769	9.43396
5	A3A	regulation of cartilage development (GO:0061035)	3	18	9.37129e-05	0.0127262	16.6667
6	A3A	membrane lipid biosynthetic process (GO:0046467)	4	58	0.000202915	0.0229633	6.89655
7	A3A	positive regulation of blood-brain barrier permeability (GO:1905605)	2	5	0.000245087	0.0237735	40
8	A3A	regulation of chondrocyte differentiation (GO:0032330)	3	26	0.000290049	0.0246179	11.5385
9	A3A	peptide cross-linking (GO:0018149)	3	31	0.000492444	0.0319559	9.67742
10	A3A	regulation of blood-brain barrier permeability (GO:1905603)	2	7	0.000511333	0.0319559	28.5714
11	A3A	sphingolipid biosynthetic process (GO:0030148)	4	74	0.000517696	0.0319559	5.40541
1	A3B	mitotic spindle organization (GO:0007052)	26	157	9.14943e-33	5.25177e-30	16.5605
2	A3B	microtubule cytoskeleton organization involved in mitosis (GO:1902850)	24	128	1.22979e-31	3.52951e-29	18.75
3	A3B	mitotic sister chromatid segregation (GO:0000070)	21	102	1.19831e-28	2.29276e-26	20.5882
4	A3B	sister chromatid segregation (GO:0000819)	10	34	7.30188e-16	1.04782e-13	29.4118
5	A3B	mitotic nuclear division (GO:0140014)	12	74	2.09956e-15	2.4103e-13	16.2162
6	A3B	kinetochore organization (GO:0051383)	7	13	1.0561e-13	1.01034e-11	53.8462
7	A3B	mitotic metaphase plate congression (GO:0007080)	9	51	3.45708e-12	2.83481e-10	17.6471
8	A3B	spindle assembly checkpoint signaling (GO:0071173)	7	21	6.92748e-12	3.97637e-10	33.3333
9	A3B	mitotic spindle assembly checkpoint signaling (GO:0007094)	7	21	6.92748e-12	3.97637e-10	33.3333
10	A3B	mitotic spindle checkpoint signaling (GO:0071174)	7	21	6.92748e-12	3.97637e-10	33.3333
11	A3B	negative regulation of mitotic metaphase/anaphase transition (GO:0045841)	7	22	1.01191e-11	5.28031e-10	31.8182
12	A3B	mitotic chromosome condensation (GO:0007076)	7	27	5.16291e-11	2.3997e-09	25.9259
13	A3B	chromosome condensation (GO:0030261)	8	45	5.43485e-11	2.3997e-09	17.7778
14	A3B	cytoskeleton-dependent cytokinesis (GO:0061640)	9	72	8.87337e-11	3.63808e-09	12.5
15	A3B	mitotic cytokinesis (GO:0000281)	8	49	1.11861e-10	4.28053e-09	16.3265
16	A3B	regulation of cell cycle process (GO:0010564)	10	106	1.32042e-10	4.73699e-09	9.43396
17	A3B	regulation of mitotic cell cycle phase transition (GO:1901990)	12	188	1.70885e-10	5.76988e-09	6.38298
18	A3B	kinetochore assembly (GO:0051382)	5	9	3.50229e-10	1.11684e-08	55.5556
19	A3B	centromere complex assembly (GO:0034508)	7	37	5.74688e-10	1.73616e-08	18.9189
20	A3B	regulation of exit from mitosis (GO:0007096)	7	39	8.51592e-10	2.44407e-08	17.9487
21	A3B	mitotic spindle assembly (GO:0090307)	7	44	2.07892e-09	5.68239e-08	15.9091
22	A3B	protein localization to chromosome, centromeric region (GO:0071459)	5	17	1.66643e-08	4.34788e-07	29.4118
23	A3B	regulation of mitotic cell cycle (GO:0007346)	10	178	2.09806e-08	5.23603e-07	5.61798
24	A3B	positive regulation of cell cycle process (GO:0090068)	8	101	4.05142e-08	8.62076e-07	7.92079
25	A3B	meiotic sister chromatid cohesion (GO:0051177)	4	8	4.05506e-08	8.62076e-07	50
26	A3B	mitotic spindle elongation (GO:0000022)	4	8	4.05506e-08	8.62076e-07	50
27	A3B	mitotic spindle midzone assembly (GO:0051256)	4	8	4.05506e-08	8.62076e-07	50
28	A3B	mitotic cell cycle phase transition (GO:0044772)	10	209	9.56364e-08	1.96055e-06	4.78469
29	A3B	regulation of cell cycle G2/M phase transition (GO:1902749)	7	85	2.26606e-07	4.48524e-06	8.23529
30	A3B	attachment of mitotic spindle microtubules to kinetochore (GO:0051315)	4	12	2.82382e-07	5.22862e-06	33.3333
31	A3B	protein localization to condensed chromosome (GO:1903083)	4	12	2.82382e-07	5.22862e-06	33.3333
32	A3B	protein localization to kinetochore (GO:0034501)	4	14	5.66671e-07	1.01647e-05	28.5714
33	A3B	DNA replication-independent nucleosome assembly (GO:0006336)	5	39	1.42122e-06	2.47207e-05	12.8205
34	A3B	regulation of chromosome segregation (GO:0051983)	4	18	1.70588e-06	2.87993e-05	22.2222
35	A3B	centromeric sister chromatid cohesion (GO:0070601)	3	6	2.3993e-06	3.93485e-05	50
36	A3B	anaphase-promoting complex-dependent catabolic process (GO:0031145)	6	84	3.9831e-06	6.17919e-05	7.14286
37	A3B	regulation of cytokinesis (GO:0032465)	6	84	3.9831e-06	6.17919e-05	7.14286
38	A3B	retrograde vesicle-mediated transport, Golgi to endoplasmic reticulum (GO:0006890)	6	85	4.26841e-06	6.44754e-05	7.05882
39	A3B	mitotic cell cycle checkpoint signaling (GO:0007093)	4	23	4.84263e-06	7.12736e-05	17.3913
40	A3B	regulation of cell cycle phase transition (GO:1901987)	6	95	8.14776e-06	0.00011692	6.31579
41	A3B	antigen processing and presentation of exogenous peptide antigen via MHC class II (GO:0019886)	6	98	9.74981e-06	0.000136497	6.12245
42	A3B	antigen processing and presentation of peptide antigen via MHC class II (GO:0002495)	6	100	1.09529e-05	0.000149689	6
43	A3B	establishment of mitotic spindle localization (GO:0040001)	4	29	1.26934e-05	0.000169333	13.7931
44	A3B	antigen processing and presentation of exogenous peptide antigen (GO:0002478)	6	103	1.29802e-05	0.000169333	5.82524
45	A3B	regulation of attachment of spindle microtubules to kinetochore (GO:0051988)	3	10	1.41879e-05	0.000178186	30
46	A3B	CENP-A containing chromatin organization (GO:0061641)	4	30	1.45902e-05	0.000178186	13.3333
47	A3B	CENP-A containing nucleosome assembly (GO:0034080)	4	30	1.45902e-05	0.000178186	13.3333
48	A3B	chromatin remodeling at centromere (GO:0031055)	4	32	1.89985e-05	0.00022719	12.5
49	A3B	cell cycle checkpoint signaling (GO:0000075)	3	12	2.58227e-05	0.000296445	25
50	A3B	mitotic nuclear membrane disassembly (GO:0007077)	3	12	2.58227e-05	0.000296445	25
51	A3B	positive regulation of cytokinesis (GO:0032467)	4	37	3.42308e-05	0.000385264	10.8108
52	A3B	histone exchange (GO:0043486)	4	38	3.81116e-05	0.000420693	10.5263
53	A3B	nuclear membrane disassembly (GO:0051081)	3	14	4.24153e-05	0.000459366	21.4286
54	A3B	G2/M transition of mitotic cell cycle (GO:0000086)	6	130	4.85716e-05	0.000516298	4.61538
55	A3B	cell cycle G2/M phase transition (GO:0044839)	6	131	5.06991e-05	0.000529114	4.58015
56	A3B	regulation of mitotic sister chromatid separation (GO:0010965)	3	16	6.47818e-05	0.000664013	18.75
57	A3B	positive regulation of cell division (GO:0051781)	4	44	6.84976e-05	0.000689783	9.09091
58	A3B	negative regulation of mitotic cell cycle (GO:0045930)	4	48	9.66898e-05	0.000956896	8.33333
59	A3B	regulation of G2/M transition of mitotic cell cycle (GO:0010389)	6	149	0.000103584	0.00100775	4.02685
60	A3B	regulation of nuclear division (GO:0051783)	3	20	0.000129975	0.00124343	15
61	A3B	regulation of ubiquitin protein ligase activity (GO:1904666)	3	21	0.000151088	0.00142171	14.2857
62	A3B	regulation of cyclin-dependent protein kinase activity (GO:1904029)	4	54	0.000153584	0.00142189	7.40741
63	A3B	regulation of mitotic nuclear division (GO:0007088)	4	57	0.000189645	0.00172229	7.01754
64	A3B	chromosome organization (GO:0051276)	5	106	0.000192032	0.00172229	4.71698
65	A3B	cellular protein-containing complex assembly (GO:0034622)	6	168	0.000199532	0.00176202	3.57143
66	A3B	positive regulation of mitotic cell cycle phase transition (GO:1901992)	4	58	0.000202915	0.00176475	6.89655
67	A3B	proteasome-mediated ubiquitin-dependent protein catabolic process (GO:0043161)	8	321	0.00020879	0.00178874	2.49221
68	A3B	establishment of mitotic spindle orientation (GO:0000132)	3	24	0.000227436	0.00191983	12.5
69	A3B	meiotic sister chromatid segregation (GO:0045144)	2	5	0.000245087	0.00203884	40
70	A3B	regulation of mitotic metaphase/anaphase transition (GO:0030071)	3	26	0.000290049	0.0023784	11.5385
71	A3B	histone-serine phosphorylation (GO:0035404)	2	6	0.000366432	0.00296242	33.3333
72	A3B	establishment of spindle orientation (GO:0051294)	3	30	0.000446403	0.00355882	10
73	A3B	Golgi disassembly (GO:0090166)	2	7	0.000511333	0.0039134	28.5714
74	A3B	positive regulation of mitotic cell cycle spindle assembly checkpoint (GO:0090267)	2	7	0.000511333	0.0039134	28.5714
75	A3B	positive regulation of spindle checkpoint (GO:0090232)	2	7	0.000511333	0.0039134	28.5714
76	A3B	regulation of metaphase/anaphase transition of cell cycle (GO:1902099)	2	8	0.000679555	0.00513243	25
77	A3B	regulation of cell cycle (GO:0051726)	7	296	0.000717148	0.00534601	2.36486
78	A3B	regulation of cyclin-dependent protein serine/threonine kinase activity (GO:0000079)	4	82	0.000763307	0.00561716	4.87805
79	A3B	spindle assembly (GO:0051225)	4	84	0.000835662	0.00607177	4.7619
80	A3B	protein phosphorylation (GO:0006468)	9	496	0.000852164	0.00611428	1.81452
81	A3B	regulation of mitotic centrosome separation (GO:0046602)	2	9	0.000870867	0.00617133	22.2222
82	A3B	positive regulation of protein kinase activity (GO:0045860)	5	154	0.00106082	0.00742574	3.24675
83	A3B	organelle assembly (GO:0070925)	8	425	0.00131847	0.00903257	1.88235
84	A3B	Golgi inheritance (GO:0048313)	2	11	0.00132184	0.00903257	18.1818
85	A3B	regulation of sister chromatid cohesion (GO:0007063)	2	12	0.00158105	0.0105526	16.6667
86	A3B	positive regulation of ubiquitin protein ligase activity (GO:1904668)	2	12	0.00158105	0.0105526	16.6667
87	A3B	regulation of mitotic cell cycle spindle assembly checkpoint (GO:0090266)	2	13	0.00186243	0.0122877	15.3846
88	A3B	mitotic nuclear membrane organization (GO:0101024)	3	51	0.0021223	0.0136876	5.88235
89	A3B	mitotic nuclear membrane reassembly (GO:0007084)	3	51	0.0021223	0.0136876	5.88235
90	A3B	regulation of protein serine/threonine kinase activity (GO:0071900)	4	111	0.00234074	0.0149287	3.6036
91	A3B	nuclear membrane reassembly (GO:0031468)	3	54	0.00250059	0.015773	5.55556
92	A3B	activation of protein kinase activity (GO:0032147)	4	114	0.0025785	0.0160876	3.50877
93	A3B	mitotic sister chromatid cohesion (GO:0007064)	2	16	0.00283741	0.0175126	12.5
94	A3B	positive regulation of telomere capping (GO:1904355)	2	17	0.00320529	0.0193667	11.7647
95	A3B	midbody abscission (GO:0061952)	2	17	0.00320529	0.0193667	11.7647
96	A3B	modification-dependent protein catabolic process (GO:0019941)	5	201	0.00339533	0.0203013	2.48756
97	A3B	regulation of single stranded viral RNA replication via double stranded DNA intermediate (GO:0045091)	2	18	0.00359424	0.0208393	11.1111
98	A3B	regulation of spindle organization (GO:0090224)	2	18	0.00359424	0.0208393	11.1111
99	A3B	microtubule depolymerization (GO:0007019)	2	18	0.00359424	0.0208393	11.1111
100	A3B	negative regulation of cell cycle process (GO:0010948)	3	64	0.00405172	0.0232569	4.6875
101	A3B	mitotic cytokinetic process (GO:1902410)	2	20	0.0044345	0.025202	10
102	A3B	positive regulation of protein localization to nucleus (GO:1900182)	3	68	0.00480405	0.0270346	4.41176
103	A3B	homologous chromosome segregation (GO:0045143)	2	22	0.0053565	0.0295637	9.09091
104	A3B	cell projection assembly (GO:0030031)	2	22	0.0053565	0.0295637	9.09091
105	A3B	positive regulation of cellular protein localization (GO:1903829)	3	71	0.00542006	0.0296296	4.22535
106	A3B	regulation of telomere capping (GO:1904353)	2	23	0.00584762	0.0316654	8.69565
107	A3B	regulation of cell division (GO:0051302)	3	76	0.006548	0.0351266	3.94737
108	A3B	meiosis I (GO:0007127)	2	26	0.00743899	0.0395369	7.69231
109	A3B	peptidyl-serine phosphorylation (GO:0018105)	4	156	0.00782555	0.0412098	2.5641
110	A3B	nucleobase-containing small molecule interconversion (GO:0015949)	2	27	0.00800811	0.0414113	7.40741
111	A3B	microtubule polymerization or depolymerization (GO:0031109)	2	27	0.00800811	0.0414113	7.40741
112	A3B	protein autophosphorylation (GO:0046777)	4	159	0.00835627	0.0428259	2.51572
113	A3B	protein depolymerization (GO:0051261)	2	28	0.00859621	0.0436657	7.14286
114	A3B	ubiquitin-dependent protein catabolic process (GO:0006511)	6	354	0.0087305	0.0439589	1.69492
115	A3B	G1/S transition of mitotic cell cycle (GO:0000082)	3	85	0.00890773	0.0444612	3.52941
116	A3B	protein K11-linked ubiquitination (GO:0070979)	2	29	0.0092031	0.0455395	6.89655
117	A3B	cell projection organization (GO:0030030)	2	30	0.00982858	0.0482188	6.66667
