# Supplementary material for: Differentiation signals induce APOBEC3A expression via GRHL3 in squamous epithelia and squamous cell carcinoma
Source: EMBO J. 2024 Nov 15;44(1):1–29. doi: 10.1038/s44318-024-00298-9 (PMC11696371; doi:10.1038/s44318-024-00298-9)
Supplement: Supplementary file 10 — Dataset EV2 [file 44318_2024_298_MOESM10_ESM.xlsx]

## Sheet: Table_S5 
Dataset EV2: Spearman correlation coefficients for APOBEC3A and transcription factor activity score calculated in SCENIC/PYSCENIC analysis
	Tonsil						HNSCC (Southampton)						HNSCC (Kürten)						HNSCC (Puram)						ESCC						Oesophagus
	APOBEC3A			APOBEC3B			APOBEC3A			APOBEC3B			APOBEC3A			APOBEC3B			APOBEC3A			APOBEC3B			APOBEC3A			APOBEC3B			APOBEC3A			APOBEC3B
Ranking	Transcription Factor	Spearman coefficient	Adjusted p-value	Transcription Factor	Spearman coefficient	Adjusted p-value	Transcription Factor	Spearman coefficient	Adjusted p-value	Transcription Factor	Spearman coefficient	Adjusted p-value	Transcription Factor	Spearman coefficient	Adjusted p-value	Transcription Factor	Spearman coefficient	Adjusted p-value	Transcription Factor	Spearman coefficient	Adjusted p-value	Transcription Factor	Spearman coefficient	Adjusted p-value	Transcription Factor	Spearman coefficient	Adjusted p-value	Transcription Factor	Spearman coefficient	Adjusted p-value	Transcription Factor	Spearman coefficient	Adjusted p-value	Transcription Factor	Spearman coefficient	Adjusted p-value
1	GRHL3	0.661979	0	E2F8	0.270196	5.56312e-43	PRDM1(+)	0.504139	0	IRF6(+)	0.314343	0	GRHL3	0.290182	2.58166e-230	H2AFY	0.125242	1.66911e-41	GRHL3	0.340653	0	STAT1	0.203035	1.6469e-217	GRHL3	0.30262	0	ENO1	0.144781	1.13598e-204	FOSL1	0.430287	0	NFKB1	0.105378	3.03614e-195
2	SREBF1	0.614951	3.91081e-273	GRHL3	0.260956	3.12343e-40	GRHL3(+)	0.500164	0	FOSL1(+)	0.306505	0	ZNF165	0.279112	1.2501e-212	FOXM1	0.101783	8.67144e-28	XBP1	0.336828	0	IRF7	0.200907	5.28362e-213	GRHL1	0.299836	0	E2F8	0.136957	2.2662e-183	BCL3	0.42932	0	FOSL1	0.104485	3.12374e-192
3	XBP1	0.606985	2.23473e-264	SREBF1	0.227824	7.13528e-31	KLF3(+)	0.463943	0	TP63(+)	0.304094	0	GRHL1	0.274174	4.78237e-205	TFDP1	0.0838492	2.45262e-19	KLF3	0.322087	0	TGIF1	0.194547	1.00685e-199	PITX1	0.289704	0	MYBL2	0.135396	2.65767e-179	IRF6	0.428676	0	KLF10	0.104347	6.76317e-192
4	SREBF2	0.592208	1.38246e-248	XBP1	0.213165	3.06691e-27	GRHL1(+)	0.462505	0	IRF9(+)	0.297206	0	MAFF	0.271776	1.84396e-201	POLE3	0.0772689	1.26353e-16	ELF3	0.321183	0	PITX1	0.188878	3.57383e-188	FOSL1	0.289519	0	NFYB	0.131607	2.01381e-169	ETV3	0.405575	0	BCL3	0.103441	1.08548e-188
5	NR2F6	0.587755	4.77947e-244	SOX9	0.212246	4.98376e-27	ELF3(+)	0.453687	0	GATA6(+)	0.297067	0	ELF3	0.266125	5.79978e-193	HMGA1	0.0705902	3.78471e-14	EHF	0.31956	0	HIVEP3	0.180264	2.73675e-171	KLF3	0.285554	0	E2F1	0.13077	2.45486e-167	KLF3	0.403666	0	ZNF165	0.100466	4.591e-178
6	MXD1	0.545221	2.9229e-203	E2F2	0.204985	2.76163e-25	KLF4(+)	0.452905	0	STAT1(+)	0.296861	0	PRDM1	0.261341	6.28243e-186	EZH2	0.0684139	2.1811e-13	ELK3	0.317842	0	ETV7	0.178122	3.18156e-167	ELF3	0.281155	0	BRCA1	0.121806	2.83831e-145	ZNF165	0.398861	0	ZBTB43	0.099931	3.01568e-176
7	ELF3	0.540957	1.50662e-199	SREBF2	0.197169	1.76902e-23	ETS2(+)	0.444383	0	ELK3(+)	0.29622	0	EHF	0.260537	8.15233e-185	POLE4	0.0669213	7.4795e-13	GRHL1	0.312825	0	CEBPD	0.175495	2.48384e-162	EHF	0.279316	0	EZH2	0.116389	1.13635e-132	NFKB1	0.398481	0	EGR1	0.0994526	1.25416e-174
8	GRHL1	0.536827	5.35787e-196	NR2F6	0.194113	8.07465e-23	KLF5(+)	0.442058	0	ETS2(+)	0.285598	0	MXD1	0.253381	1.52352e-174	E2F8	0.0643543	5.41456e-12	MAFF	0.302251	0	JUNB	0.165716	1.26791e-144	BCL3	0.274474	0	POLE3	0.115934	1.14045e-131	SOX9	0.391787	0	IRF6	0.0979206	2.41982e-169
9	EHF	0.519955	6.12365e-182	MXD1	0.179996	9.60223e-20	KLF6(+)	0.440208	0	CD59(+)	0.280462	0	KLF5	0.252686	1.31092e-173	FOXC2	0.0634673	1.06522e-11	CD59	0.301029	0	E2F8	0.165146	1.20468e-143	ELK3	0.259573	0	YBX1	0.098892	5.33437e-96	KLF10	0.391373	0	CEBPB	0.0976483	1.87684e-168
10	PITX1	0.481458	1.55834e-152	FOXM1	0.179235	1.36549e-19	ELF1(+)	0.427167	0	MAFF(+)	0.271492	1.66140439714489e-310	KLF3	0.250487	1.48186e-170	GRHL3	0.0609905	6.69226e-11	IRF5	0.293437	0	IRF9	0.164137	6.65285e-142	BHLHE40	0.257497	0	PSMD12	0.0919935	2.91015e-83	XBP1	0.374091	0	ETV3	0.0967215	2.573e-165
11	CD59	0.448297	4.20975e-130	GRHL1	0.176403	5.10005e-19	ELK3(+)	0.424366	0	FOS(+)	0.268857	2.4e-304	SPDEF	0.239377	2.08097e-155	E2F1	0.0598999	1.46501e-10	FOSL1	0.289034	0	NR1D1	0.161127	9.51618e-137	BARX2	0.249914	0	GRHL3	0.0896156	4.43688e-79	CEBPB	0.368591	0	NFKB2	0.0964641	1.76729e-164
12	PRDM1	0.420532	4.39831e-113	ELF3	0.172572	2.82789e-18	EHF(+)	0.421914	0	RXRA(+)	0.260858	6.17e-286	NR2F6	0.235362	3.80292e-150	PITX1	0.0588916	2.98148e-10	KLF6	0.285155	0	EZH2	0.156056	2.93968e-128	IRF6	0.248288	0	CEBPG	0.0879002	3.97684e-76	NFKB2	0.364507	0	SOX9	0.0962948	6.11111e-164
13	NPAS2	0.401736	1.94258e-102	EPAS1	0.166805	3.96209e-17	TP63(+)	0.41937	0	KLF6(+)	0.258196	5.76e-280	XBP1	0.235217	5.43918e-150	BRCA1	0.0586193	3.52302e-10	MAFK	0.272374	0	HES6	0.152629	1.03889e-122	MAFK	0.240821	0	TFDP1	0.0872777	4.38595e-75	EGR1	0.360491	0	ATF3	0.0957389	4.33604e-162
14	KLF3	0.394256	2.21727e-98	EHF	0.15679	2.7021e-15	FOXE1(+)	0.408899	0	IRF7(+)	0.253667	5.68e-270	TFF3	0.234078	1.54104e-148	NFYB	0.0568531	1.15626e-09	NR2F6	0.269518	0	BATF3	0.151346	1.15971e-120	FOSL2	0.236181	0	BARX2	0.0819213	2.72563e-66	MAFB	0.355649	0	MAFB	0.0924886	2.55934e-151
15	SOX9	0.381425	1.13097e-91	E2F1	0.152851	1.36346e-14	IRF6(+)	0.392913	0	BHLHE40(+)	0.252963	1.89e-268	ELK3	0.221728	5.486e-133	SMC3	0.0566417	1.32953e-09	FOXO4	0.269281	0	IRF2	0.149055	4.88991e-117	RELA	0.233074	0	DMRTA1	0.0758561	5.2344e-57	JUND	0.346153	0	KLF16	0.0920543	6.20425e-150
16	ELK3	0.367829	7.08707e-85	NFYB	0.14138	1.21946e-12	IRF9(+)	0.389046	0	PRDM1(+)	0.248323	1.9e-258	MAFK	0.210681	6.85774e-120	RARG	0.0543156	6.14985e-09	IRF6	0.26489	3.65608577922522e-322	SOX15	0.146569	3.5039e-113	PRDM1	0.229227	0	ZBTB7B	0.0679141	5.89106e-46	MAFF	0.331957	0	KLF3	0.0888574	9.37431e-140
17	ZNF770	0.361224	1.0525e-81	KLF3	0.136436	7.49438e-12	BHLHE40(+)	0.380888	0	FOXE1(+)	0.243567	2e-248	BHLHE40	0.208602	1.60211e-117	DMRT2	0.0536474	9.16219e-09	GTF2B	0.250709	1.3e-287	IRF1	0.145494	1.4978e-111	MAFF	0.225801	0	E2F7	0.0678914	6.21514e-46	KLF5	0.327124	0	JUND	0.0850306	4.82419e-128
18	TEAD1	0.351618	3.23652e-77	PITX1	0.133489	2.09074e-11	FOSL1(+)	0.379606	0	KLF10(+)	0.228313	1.26e-217	ZBTB7B	0.205353	7.40567e-114	EHF	0.0523751	2.02213e-08	RELA	0.249729	2.53e-285	E2F7	0.13632	5.53029e-98	KLF8	0.225678	0	POLE4	0.0618843	2.23662e-38	ZBTB43	0.324281	0	IRF1	0.0843357	5.41823e-126
19	EPAS1	0.311189	5.74644e-60	ZNF770	0.132851	2.61214e-11	RXRA(+)	0.377824	0	ATF3(+)	0.22538	5.63e-212	FOSL1	0.200937	5.76165e-109	ASCL2	0.051415	3.67528e-08	MEIS1	0.243991	5.06e-272	BRCA1	0.136306	5.64241e-98	PPARD	0.221196	0	CTCF	0.0612607	1.24096e-37	RCOR1	0.321155	0	ATF4	0.0841242	2.18084e-125
20	E2F8	0.282723	2.6012e-49	CD59	0.129231	9.32514e-11	ATF3(+)	0.374306	0	FOSB(+)	0.224737	9.36e-211	KLF6	0.19657	2.91065e-104	PAX9	0.0492034	1.37839e-07	RORA	0.242513	1.15e-268	PRRX1	0.132981	2.87034e-93	BACH1	0.216862	0	ELK3	0.0606543	6.37362e-37	CREB5	0.299297	0	CREB5	0.0829558	5.73261e-122
21	NR1D1	0.233502	1.15382e-33	NFE2L3	0.126371	2.49546e-10	ETV3(+)	0.362058	0	KLF3(+)	0.223311	4.28e-208	BACH1	0.190716	4.07977e-98	DMRTA2	0.0473998	3.98217e-07	FOSL2	0.238799	2.64e-260	E2F1	0.132456	1.5194e-92	FOXA1	0.214536	0	IRF5	0.0587215	1.11417e-34	ATF3	0.298378	0	FOSB	0.0822972	4.52584e-120
22	MTA3	0.225028	2.61951e-31	E2F3	0.113376	1.54705e-08	FOSB(+)	0.352981	0	RELB(+)	0.22282	3.58e-207	PPARD	0.186131	1.98175e-93	RELB	0.0452866	1.30448e-06	HES2	0.232746	5.66e-247	CD59	0.131815	1.1041e-91	ZBTB7B	0.208953	0	MEF2A	0.0476873	2.59892e-23	ATF4	0.268932	0	KLF4	0.0782408	1.29628e-108
23	MAFF	0.207972	7.42164e-27	PRDM1	0.104941	1.79207e-07	OVOL1(+)	0.352193	0	KLF4(+)	0.222638	7.71e-207	PITX1	0.185606	6.46462e-93	BCL3	0.0442659	2.22741e-06	KLF5	0.230051	3.45e-241	RAD21	0.120837	3.74116e-77	KLF5	0.207486	0	TP53	0.0464935	3.12433e-22	KLF16	0.268612	0	XBP1	0.0774216	2.18972e-106
24	RXRA	0.20101	3.78216e-25	MYBL2	0.104909	1.79207e-07	MAFF(+)	0.347983	0	XBP1(+)	0.218356	7.75e-199	ESRRA	0.185084	2.09403e-92	ELF3	0.0437504	2.87146e-06	ERG	0.229102	3.46e-239	PML	0.119851	6.46222e-76	JUND	0.195873	0	NR2F6	0.0445365	1.58857e-20	PPARD	0.262321	0	MAFF	0.0763018	2.26202e-103
25	NFE2L3	0.161526	1.35153e-16	E2F7	0.104541	1.97802e-07	STAT1(+)	0.337209	0	KLF13(+)	0.216444	2.57e-195	MXI1	0.184071	2.09896e-91	ZNF165	0.0389743	3.1493e-05	MEF2A	0.228863	1.08e-238	NFYB	0.111813	3.54092e-66	CEBPD	0.194734	0	TEAD4	0.0429285	3.55578e-19	IRF1	0.253972	0	REL	0.0666479	4.35574e-79
26	FOXE1	0.125598	1.69123e-10	NPAS2	0.104412	2.037e-07	SREBF1(+)	0.33277	0	JUNB(+)	0.215078	7.63e-193	KLF2	0.180524	6.60855e-88	CEBPB	0.0378848	5.18695e-05	ATF3	0.227938	9.76e-237	HDAC2	0.10437	8.09775e-58	ATF3	0.190826	0	TFE3	0.0422985	1.13197e-18	BHLHE40	0.251776	0	JUN	0.0663963	1.62695e-78
27	ZNF860	0.124225	2.69636e-10	YBX1	0.0976506	1.18285e-06	RARG(+)	0.330903	0	TEAD1(+)	0.213311	1.19e-189	RARG	0.180506	6.64887e-88	KLF5	0.0365237	9.62741e-05	CEBPB	0.222364	4.49e-225	MYC	0.0981148	3.08974e-51	ETS2	0.190195	0	MAF	0.0373858	6.92183e-15	KLF4	0.248467	0	KLF5	0.0663599	1.90526e-78
28	E2F2	0.0895284	6.23874e-06	FOXE1	0.0893731	9.62264e-06	NFKB1(+)	0.314938	0	CEBPB(+)	0.211601	1.4e-186	FOXA1	0.178883	2.46287e-86	SOX2	0.0350351	0.000184413	IRF7	0.22189	4.15e-224	BHLHE41	0.0980089	3.91423e-51	TFF3	0.188384	0	FOSL1	0.0351111	2.63123e-13	IRF7	0.248072	0	DDIT3	0.0628904	1.43835e-70
29	RCOR1	0.0731731	0.000241835	NR1D1	0.0862387	2.03271e-05	CD59(+)	0.293523	0	CEBPD(+)	0.209521	6.78e-183	FOSL2	0.17208	7.07203e-80	MXD1	0.0346544	0.000216395	KLF4	0.207328	3.34e-195	ENO1	0.0973276	1.92014e-50	RCOR1	0.183166	0	NFKB1	0.0344158	7.74435e-13	REL	0.246592	0	RCOR1	0.0623653	1.99626e-69
30	CREB3L1	0.0694019	0.000507993	MAZ	0.0856429	2.31562e-05	FOS(+)	0.291163	0	ETV7(+)	0.208306	9.35e-181	BCL3	0.168041	3.57368e-76	JUNB	0.032912	0.000452231	SREBF1	0.202554	3.42e-186	NFIC	0.0851901	6.5505e-39	ZNF117	0.178864	6.74137682611815e-316	E2F4	0.0311349	9.47616e-11	PRDM1	0.24078	0	CEBPD	0.0608746	3.30417e-66
31	MAF	0.0682412	0.000635127	POLE3	0.0803189	7.63649e-05	MAFB(+)	0.28517	0	GRHL3(+)	0.199701	5.76e-166	CREB3L1	0.15622	7.47315e-66	NFE2L2	0.0326353	0.000500974	SOX15	0.19464	9.58e-172	E2F2	0.0786568	2.36391e-33	XBP1	0.17851	1.20179622373411e-314	TP63	0.0309792	1.15625e-10	STAT3	0.239768	0	IRF7	0.0575347	2.92088e-59
32	FOXM1	0.0631702	0.00159094	POU2F1	0.0747355	0.00024627	RCOR1(+)	0.281014	0	SOX15(+)	0.198076	3.01e-163	IRF6	0.153341	1.82519e-63	FOXA1	0.0308958	0.000995641	ZNF655	0.192995	7.89e-169	SPIB	0.0727524	1.03794e-28	RARG	0.176986	0	RARG	0.0297346	6.28234e-10	FOSB	0.234742	0	SRF	0.0566706	1.54366e-57
33	ZNF57	0.0502707	0.0124589	TEAD1	0.074055	0.000280902	ZNF217(+)	0.277275	0	KLF5(+)	0.19189	4.06e-153	ZNF117	0.144964	8.86136e-57	ATF4	0.029293	0.00180756	PRRX2	0.191831	8.72e-167	RELB	0.0695236	2.44994e-26	TGIF1	0.172115	2.74326e-292	CERS4	0.0258217	8.1692e-08	JUNB	0.228317	0	PPARD	0.0565865	2.20196e-57
34	CREB3L2	0.0376372	0.0631365	EZH2	0.0727906	0.000361124	HOXA7(+)	0.268235	2.34e-303	IRF1(+)	0.186335	2.53e-144	PAX9	0.13923	2.0482e-52	KLF2	0.0288952	0.00207492	RCOR1	0.186465	1.63e-157	ATF3	0.0669102	1.76331e-24	CEBPB	0.171796	3.32274e-291	USF2	0.0246711	3.02889e-07	SRF	0.223296	0	BHLHE40	0.0523764	2.54041e-49
35	FOXK2	0.0298027	0.140121	BRCA1	0.064906	0.00156987	IRX3(+)	0.266741	6.97e-300	MAF(+)	0.182851	6.14e-139	ATF3	0.137354	4.9273e-51	MAFF	0.0255148	0.00658458	NR1D1	0.179202	2.21e-145	CEBPB	0.0661838	5.54976e-24	IRF5	0.169158	3.00471e-282	HES4	0.0246553	3.07034e-07	DDIT3	0.203726	0	STAT3	0.0487293	7.45365e-43
36	PRDM15	0.0186842	0.359037	HCFC1	0.0615589	0.0027974	REST(+)	0.26292	4.26e-291	TFAP2A(+)	0.178809	7.84e-133	CEBPG	0.136344	2.65196e-50	XBP1	0.0247195	0.00846041	BHLHE40	0.177682	6.46e-143	POLE3	0.0639917	1.62591e-22	ZBTB7A	0.165017	1.76163e-268	RFX2	0.0206389	1.86978e-05	ELK3	0.203251	0	HES1	0.0453849	2.53696e-37
37	ZNF274	0.016969	0.407197	ELK3	0.0596243	0.00381059	FOXA1(+)	0.26038	2.49e-285	BCL3(+)	0.167581	1.3e-116	MAFG	0.134945	2.69675e-49	GRHL1	0.0228465	0.015073	JUND	0.177163	4.37e-142	GTF3A	0.060942	1.50511e-20	JUNB	0.163205	1.42653e-262	HIF1A	0.0164162	0.000669962	SREBF2	0.20122	0	PRDM1	0.0436966	1.10373e-34
38	GTF2F1	0.0149947	0.467337	CREB3L1	0.0579472	0.00495229	MAF(+)	0.259404	3.88e-283	EGR1(+)	0.166298	7.83e-115	ZNF217	0.134299	7.71102e-49	TFF3	0.0184952	0.049613	MEF2D	0.171346	7.15e-133	ETS2	0.0604825	2.88121e-20	RELB	0.160606	3.2472e-254	RAD21	0.0149437	0.00195711	MXD1	0.199343	0	JUNB	0.042987	1.30521e-33
39	MECP2	0.00878041	0.679399	TFDP1	0.0517222	0.012692	NR1D1(+)	0.246526	5.26e-255	ETS1(+)	0.16338	7.81e-111	JDP2	0.126597	1.77278e-43	NKX2-3	0.0184599	0.0498864	POU2F2	0.165783	2.34e-124	ELK3	0.0604434	3.02681e-20	GTF2IRD1	0.155387	7.49957e-238	SREBF2	0.0145599	0.00255798	ELF3	0.197671	0	SREBF2	0.0428627	1.96187e-33
40	GTF3C2	0.00646578	0.766721	ESR1	0.0452733	0.0292495	ETV7(+)	0.245993	6.99e-254	JUND(+)	0.162836	4.22e-110	CUX1	0.124191	7.00124e-42	HIVEP3	0.0182314	0.0523669	STAT2	0.162744	7.87e-120	NFKB2	0.059122	1.98978e-19	IRF1	0.152414	8.72933e-229	ZBTB7C	0.0133343	0.00576354	GRHL3	0.185974	0	SREBF1	0.0409142	1.44539e-30
41	ATF6B	0.00353935	0.877149	MAF	0.0391053	0.0617653	CREB5(+)	0.241348	3.7e-244	NFIL3(+)	0.15991	3.43e-106	ATF7	0.12241	1.0252e-40	ETV6	0.0178678	0.0573236	TGIF1	0.161322	9.36e-118	GRHL3	0.0579546	1.00512e-18	KLF4	0.149272	2.0917e-219	NFE2L2	0.0126886	0.00861768	HES1	0.172245	0	TGIF1	0.0397346	6.72074e-29
42	GPAM	0.00311883	0.892082	RARB	0.0197703	0.362739	CEBPB(+)	0.239424	3.36e-240	ELF1(+)	0.15854	2.21e-104	ETS1	0.11797	7.16219e-38	NFKB2	0.0141578	0.133847	HIVEP2	0.155246	4.77e-109	FOSL1	0.0571075	3.23618e-18	NFKB1	0.147733	6.88298e-215	RFXANK	0.0121608	0.0118724	CEBPD	0.165635	0	ELK3	0.0337961	3.22625e-21
43	MAFK	0.00251875	0.91444	MAFK	0.0193378	0.374102	REL(+)	0.236481	3.36e-234	NFKB1(+)	0.156532	8.83e-102	ETS2	0.116487	5.97076e-37	SPIB	0.0127815	0.175773	JUNB	0.150939	4.31e-103	MYLK	0.0565773	6.60448e-18	TBX6	0.146729	5.69862e-212	RCOR1	0.0110309	0.0225004	JUN	0.16404	0	POU3F1	0.0337881	3.22634e-21
44	CBFB	0.00177772	0.940117	RAD21	0.0191371	0.376389	TFAP2A(+)	0.23634	6.38e-234	NFKB2(+)	0.156373	1.39e-101	IRF7	0.1158	1.56098e-36	RAD21	0.0122259	0.19517	TAF7	0.149464	4.27e-101	HLF	0.0507339	1.15315e-14	CEBPG	0.145549	1.43588e-208	PITX1	0.0109681	0.0231605	SREBF1	0.150289	0	MXD1	0.0334347	8.13522e-21
45	RUNX2	0.00177511	0.940117	RORA	0.014094	0.511872	XBP1(+)	0.233374	5.84e-228	STAT2(+)	0.150881	1.28e-94	ATF4	0.112395	1.75658e-34	KLF6	0.0120135	0.202809	ATF6B	0.149458	4.28e-101	ALX1	0.0481659	2.33512e-13	ETV3	0.142249	3.48102e-199	KLF8	0.0104572	0.0304842	GRHL1	0.140145	0	FOS	0.0333906	8.98543e-21
46	KLF8	0.00110018	0.965446	RXRA	0.0125128	0.561265	BCL3(+)	0.229776	7.66e-221	JUN(+)	0.14938	9.23e-93	KLF4	0.111088	1.02208e-33	CEBPD	0.00927089	0.328857	ZNF524	0.144289	2.93e-94	RARG	0.0479478	2.9929e-13	SREBF1	0.141318	1.38592e-196	STAT1	0.00939218	0.0521442	TGIF1	0.116236	1.09557e-239	ELF3	0.0285679	1.44253e-15
47	RORA	0.00100777	0.966598	ZNF860	0.00980034	0.651624	SOX21(+)	0.227416	3.06e-216	RAB7A(+)	0.14776	8.76e-91	JUND	0.108695	2.5476e-32	SOX14	0.00851795	0.369936	FOXC1	0.142493	6.12e-92	KLF2	0.044053	2.10473e-11	FOSB	0.135296	3.72468e-180	NKX2-8	0.00913494	0.0588236	ZBTB7A	0.113087	6.79943e-227	CEBPA	0.0265775	1.16929e-13
48	CCNT2	0.000718296	0.97587	FOXK2	0.00972302	0.652695	SOX2(+)	0.222863	1.65e-207	GRHL1(+)	0.144365	1.08e-86	FOXO3	0.0955353	3.59376e-25	ZNF117	0.00762362	0.424483	PAX9	0.140878	7e-90	BCL3	0.0409047	5.20596e-10	CBFB	0.133273	8.32583e-175	CBFB	0.00901177	0.0620632	ZBTB7B	0.109401	2.23462e-212	GRHL3	0.0255843	9.48449e-13
49	ZBTB7B	-0.00408504	0.857029	ETV7	0.00664419	0.757396	KLF8(+)	0.220811	1.21e-203	EHF(+)	0.144126	2.06e-86	BHLHE41	0.0912285	4.64553e-23	ETS2	0.00752439	0.429498	FOSB	0.134496	5.72e-82	HSF1	0.0407352	6.13112e-10	GATA6	0.13176	7.18313e-171	TRIM28	0.0055181	0.255691	PITX1	0.0984184	4.90236e-172	ZBTB7A	0.0253088	1.64637e-12
50	ZNF26	-0.0060738	0.778138	MAFF	0.00410444	0.851432	MXD4(+)	0.220072	2.89e-202	RUNX3(+)	0.137657	6.73e-79	IRF2	0.0910786	5.41285e-23	NR2F6	0.00739715	0.4349	USF2	0.127511	9.78e-74	KLF6	0.0404854	7.73325e-10	SMAD3	0.128751	3.68006e-163	PRDM1	0.00539563	0.265252	CREB1	0.0964954	2.02791e-165	TCF7	0.0196631	4.72466e-08
51	ZNF714	-0.00635448	0.769023	ZNF146	-0.000368318	0.990309	JUN(+)	0.212741	8.44e-189	HOXD13(+)	0.136862	5.27e-78	RELA	0.0905804	9.29812e-23	SMAD1	0.00612076	0.520006	FOXO3	0.125857	7.4e-72	FOS	0.0401705	1.04887e-09	FOXA3	0.127582	3.21974e-160	TBP	0.00365388	0.453374	KLF8	0.0930241	8.30515e-154	FOXA1	0.0188218	1.7712e-07
52	DMRTA1	-0.00788786	0.712214	TP53	-0.00149321	0.946549	GATA6(+)	0.210605	5.5e-185	REL(+)	0.135017	6.12e-76	RUNX1	0.0891324	4.53232e-22	ZNF394	0.00453607	0.634845	MXI1	0.123175	7.15e-69	STAT2	0.0390344	3.03967e-09	NFKB2	0.123996	2.40023e-151	SRF	0.00295588	0.546579	ZNF121	0.0924934	4.4853e-152	KLF8	0.0165951	4.31769e-06
53	ZNF324B	-0.00884598	0.678805	RUNX2	-0.00223151	0.918673	RAB7A(+)	0.205082	2.76e-175	CEBPG(+)	0.134827	9.87e-76	DDIT3	0.0880728	1.37648e-21	EGR1	0.00342382	0.720945	ZBTB7B	0.122176	8.91e-68	TLX3	0.0375722	1.14561e-08	NR2F6	0.12365	1.64243e-150	MAZ	0.00251726	0.607196	EHF	0.0836036	1.68829e-124	CREB1	0.0156817	1.41673e-05
54	SOX21	-0.009803	0.644033	ZFY	-0.00313609	0.883939	FOXP1(+)	0.202625	4.63e-171	RARG(+)	0.134643	1.57e-75	DBP	0.0862001	9.94616e-21	EGR2	0.00315109	0.741322	PITX1	0.120969	1.81e-66	MAFF	0.037327	1.42775e-08	KLF11	0.12323	1.69992e-149	GLI2	0.00195261	0.691955	FOXA1	0.0754808	9.67357e-102	ZNF121	0.013157	0.000278158
55	ZNF75A	-0.0122511	0.555935	ATF6B	-0.00359863	0.867386	TFAP2C(+)	0.19737	3.15e-162	NR3C1(+)	0.131081	1.24e-71	KLF16	0.0856989	1.66608e-20	SP4	-3.57101e-05	0.99687	BCL3	0.120726	3.27e-66	ELF3	0.0370447	1.82931e-08	MECOM	0.121188	1.34704e-144	MXD3	0.00191011	0.696658	CSTF2	0.0697677	3.68604e-87	GRHL1	0.0114589	0.00155202
56	LMO2	-0.0123345	0.554581	MNT	-0.00380986	0.861128	SOX15(+)	0.194074	8.11e-157	TCF7L1(+)	0.126696	5.44e-67	ZNF706	0.0812115	1.64053e-18	MTA3	-5.58369e-05	0.99687	NFIL3	0.120294	9.5e-66	FOXD3	0.0357169	5.84492e-08	TFAP2A	0.118582	1.81458e-138	HSF1	0.000856569	0.863837	TAF7	0.0667009	8.3454e-80	ETV2	0.00988426	0.00659218
57	ZNF460	-0.0146841	0.476063	PRDM15	-0.00560318	0.792699	JUNB(+)	0.192005	1.78e-153	PML(+)	0.121024	3.05e-61	IRX3	0.0784532	2.42816e-17	ZNF706	-0.00104965	0.914165	ZBTB7A	0.119175	1.5e-64	PRDM1	0.0354839	7.13282e-08	HES4	0.117457	7.14692e-136	TBX6	0.000360629	0.941983	TEAD1	0.0654046	8.54237e-77	CREB3	0.00950362	0.0090943
58	PPARA	-0.0188372	0.355871	ZNF444	-0.00587191	0.784074	CEBPD(+)	0.191378	1.8e-152	HES4(+)	0.117445	9.45e-58	RELB	0.0755541	3.68861e-16	BHLHE40	-0.00126523	0.898246	NR1D2	0.117113	2.28e-62	KLF10	0.0329498	5.69032e-07	ZNF143	0.113484	7.10479e-127	IRF6	-0.000294337	0.950466	GTF2B	0.06265	1.30335e-70	MYBL2	0.00842182	0.0209126
59	OVOL2	-0.0189672	0.353347	CBFB	-0.00599688	0.781241	IRF1(+)	0.190618	2.96e-151	POU3F1(+)	0.116582	6.28e-57	TGIF1	0.0747942	7.26618e-16	IRF6	-0.00297781	0.753414	MAF	0.116599	7.71e-62	TP53	0.0326298	7.30925e-07	ELF1	0.111242	6.07643e-122	RELA	-0.000780629	0.87406	PAX9	0.061964	4.1269e-69	ZBTB7B	0.00710547	0.050862
60	TBX1	-0.0207704	0.307113	MTA3	-0.0074102	0.729007	NFIL3(+)	0.190435	5.73e-151	PPARD(+)	0.116563	6.51e-57	ZBTB7A	0.0722216	7.02099e-15	PSMA6	-0.00408718	0.668715	NR1H2	0.112609	9.68e-58	ETV6	0.0312023	2.16269e-06	TEAD1	0.109977	3.34054e-119	ZNF143	-0.00149635	0.760716	CEBPA	0.0593997	1.20521e-63	NFAT5	0.00645776	0.076107
61	ZNF17	-0.0207704	0.307113	WRNIP1	-0.00775015	0.717636	STAT2(+)	0.187792	8.67e-147	HIVEP3(+)	0.115499	6.6e-56	HMGA1	0.0705113	3.12158e-14	PKNOX1	-0.00496237	0.603384	KLF10	0.10452	6.62e-50	BHLHE40	0.0275378	2.91761e-05	KLF10	0.107295	1.68067e-113	HOXA1	-0.00287739	0.556192	POU3F1	0.0581139	5.45049e-61	SOX15	0.00586801	0.107628
62	PUM3	-0.0224768	0.268063	ZNF460	-0.00782428	0.716758	IRX4(+)	0.185166	1.1e-142	SOX2(+)	0.114882	2.52e-55	NFE2L2	0.0704949	3.13043e-14	HDAC1	-0.0055192	0.562676	NFKB1	0.101964	1.52e-47	GTF2B	0.0267977	4.73682e-05	REL	0.107258	1.98513e-113	PRRX2	-0.00393192	0.419622	RARG	0.0551381	4.57668e-55	ERF	0.00336055	0.371742
63	HMGB3	-0.0237222	0.241442	PBX3	-0.00782722	0.716758	HSF2(+)	0.18448	1.26e-141	FOXQ1(+)	0.112686	2.75e-53	NFIL3	0.0693492	8.30654e-14	PRDM1	-0.00613965	0.520006	BACH1	0.101217	7.17e-47	FOSB	0.026065	7.6155e-05	FOXN3	0.106109	4.88045e-111	PHF21A	-0.00433052	0.373345	TCF7	0.0538398	1.40291e-52	POLE4	0.00243699	0.524053
64	ZNF440	-0.0242042	0.232078	PPARA	-0.00831605	0.701453	EGR1(+)	0.181643	2.76e-137	JDP2(+)	0.112142	8.72e-53	GTF2B	0.0682486	2.06626e-13	KLF3	-0.00745851	0.432344	PML	0.100557	2.8e-46	EGR2	0.0251278	0.000137761	HBP1	0.105629	4.72411e-110	CEBPZ	-0.00535238	0.268451	MXI1	0.0530235	4.77254e-51	ARNTL2	0.00237131	0.533232
65	ZFY	-0.0243991	0.228772	ZNF324B	-0.00870386	0.68826	RELB(+)	0.175813	1.42e-128	HOXA7(+)	0.108387	2.15e-49	GABPA	0.0677328	3.14962e-13	STAT5A	-0.00904602	0.340342	FOXA1	0.100285	4.87e-46	XBP1	0.0246139	0.000187505	PLAGL2	0.104742	3.10868e-108	CLOCK	-0.00541983	0.263814	MAX	0.0476692	1.42163e-41	TEAD1	0.00151212	0.697336
66	ZNF853	-0.0262664	0.193504	SOX21	-0.0095216	0.658525	ELK4(+)	0.172416	1.23e-123	ZNF217(+)	0.10571	4.76e-47	JUNB	0.066126	1.14935e-12	HOXB13	-0.0093525	0.325468	IRF3	0.0983601	2.41e-44	JUN	0.0231501	0.000443776	SPDEF	0.0997706	2.66683e-98	BHLHE40	-0.00595935	0.218962	FOS	0.0464936	1.24529e-39	TAF7	0.00132054	0.725409
67	IRF5	-0.0272029	0.17767	CCNT2	-0.0110673	0.605611	JUND(+)	0.169068	7.07e-119	ELF3(+)	0.104688	3.6e-46	POLR2A	0.0581577	4.97316e-10	SOX21	-0.00943438	0.322082	ELF4	0.0935044	3.43e-40	FOXP1	0.021254	0.00127509	MEIS1	0.0968677	1.02079e-92	MAFG	-0.00639795	0.186357	NFAT5	0.046259	2.98528e-39	GTF2B	0.000742669	0.843284
68	WRNIP1	-0.0285072	0.157053	MECP2	-0.0110673	0.605611	IRF7(+)	0.166461	3.07e-115	MAFB(+)	0.104221	8.99e-46	ZNF274	0.0566198	1.44186e-09	ZNF714	-0.0104952	0.268186	STAT1	0.0929526	9.73e-40	IRF6	0.0200271	0.00242625	CERS4	0.0960367	3.69931e-91	ASCL2	-0.00696157	0.149768	NR2F6	0.0448958	4.39905e-37	PITX1	0.000499357	0.892393
69	RBPJ	-0.0293849	0.144377	TBX1	-0.0110673	0.605611	HBP1(+)	0.166262	5.75e-115	TFAP2C(+)	0.103619	2.92e-45	SMAD3	0.0557141	2.65873e-09	HLF	-0.0116574	0.216584	SREBF2	0.0925777	1.96e-39	BCL11A	0.0186984	0.00461796	NFE2L2	0.0950771	2.27886e-89	ZFP62	-0.00704794	0.145048	ARNTL2	0.0347552	7.23873e-23	RELA	0.00047683	0.892393
70	TCFL5	-0.0293849	0.144377	ZNF17	-0.0110673	0.605611	BACH1(+)	0.166129	8.68e-115	CREB5(+)	0.103466	3.91e-45	SPIB	0.0554195	3.22684e-09	CPSF4	-0.0126147	0.181186	IRF1	0.0825551	1.31e-31	SIX1	0.0181401	0.00600949	FOXP2	0.0946896	1.18165e-88	ZNF117	-0.0070707	0.144139	ETV2	0.0336183	1.68952e-21	MAFG	-0.00107254	0.774919
71	ZNF222	-0.0293849	0.144377	ZNF75A	-0.0115574	0.594471	CXXC1(+)	0.162961	1.89e-110	IRF2(+)	0.0985218	4.84e-41	SP1	0.0550388	4.15026e-09	IRF2	-0.0128521	0.173876	BATF3	0.0824462	1.57e-31	KLF4	0.0179834	0.00645378	SREBF2	0.0910316	5.00582e-82	MEIS1	-0.00732564	0.130136	ERF	0.0298883	2.58614e-17	U2AF1	-0.00133884	0.725409
72	ZNF846	-0.0293849	0.144377	DMRTA1	-0.0135572	0.525849	LUZP2(+)	0.15956	6.6e-106	NR1D1(+)	0.0957931	7.06e-39	ARID3A	0.0550103	4.19258e-09	FOSL1	-0.0132625	0.160298	FOS	0.0808798	2.15e-30	FOXC1	0.0154592	0.0195319	EGR1	0.0907957	1.30149e-81	MXI1	-0.00763111	0.114695	RREB1	0.0275572	6.02999e-15	HOXA5	-0.00147094	0.70182
73	FOXO4	-0.0309414	0.12506	ZBTB7B	-0.0135572	0.525849	HLF(+)	0.155597	9.92e-101	TCF7L2(+)	0.0951571	2.21e-38	NFKB1	0.0545395	5.61951e-09	ZNF384	-0.0132701	0.160298	USF1	0.0807396	2.69e-30	USF1	0.0139298	0.0354782	PAX9	0.0901446	1.8275e-80	SMAD6	-0.00771887	0.110773	HBP1	0.0116952	0.000940415	RELB	-0.00213591	0.572112
74	ZNF668	-0.0317751	0.114949	ZNF714	-0.013841	0.519086	PML(+)	0.154612	1.8e-99	FOSL2(+)	0.0943872	8.64e-38	RARA	0.0530017	1.5565e-08	ISL1	-0.0139095	0.140741	ETV2	0.0802875	5.65e-30	ELF1	0.00914991	0.170131	ZNF394	0.0900064	3.16962e-80	KLF3	-0.00775909	0.109189	RELA	0.0049772	0.159862	MYC	-0.00228229	0.546971
75	SIRT6	-0.0323883	0.108018	ZNF667	-0.0146383	0.494771	KLF10(+)	0.153936	1.31e-98	NFIC(+)	0.0869947	2.61e-32	CEBPB	0.0529636	1.58191e-08	OSR2	-0.0149956	0.11149	PAX1	0.0792275	3.17e-29	YBX1	0.00876167	0.188792	ARID3A	0.088702	5.84804e-78	IRF3	-0.00843873	0.0808198	RELB	0.00286123	0.41947	NR2F6	-0.00265495	0.486489
76	FOXD3	-0.0328595	0.102992	CREB3L2	-0.0148047	0.490621	STAT6(+)	0.150059	9.9e-94	CREB3L2(+)	0.0845779	1.29e-30	ZNF143	0.0509187	5.78203e-08	POLR3G	-0.0153321	0.103614	CREM	0.0774689	5.34e-28	SOX7	0.00766245	0.250671	EGR3	0.0847747	2.49744e-71	MYPOP	-0.00886214	0.0664786	U2AF1	-5.16093e-05	0.988318	EHF	-0.00278632	0.465717
77	ZNF573	-0.0328595	0.102992	ZNF362	-0.0149836	0.486068	FOSL2(+)	0.149816	1.97e-93	CEBPA(+)	0.083908	3.71e-30	ELF1	0.0507932	6.20735e-08	ZNF567	-0.0154796	0.10051	ETS1	0.0760866	4.68e-27	RFX5	0.00485529	0.468413	IRF7	0.0820984	5.52116e-67	KLF11	-0.00909856	0.0596907	ELF2	-0.00822345	0.0200074	CSTF2	-0.00391449	0.293261
78	ZNF791	-0.0328595	0.102992	RBPJ	-0.0156574	0.465113	HIVEP3(+)	0.148491	8.48e-92	RCOR1(+)	0.083767	4.61e-30	KLF9	0.0505617	7.12363e-08	ZNF296	-0.016418	0.080779	ESR1	0.0760786	4.7e-27	EGR3	0.00330842	0.622079	KLF13	0.0820138	7.47709e-67	PPARD	-0.00937751	0.0523639	UBP1	-0.00979516	0.00558783	UBP1	-0.00423584	0.25395
79	HCFC1	-0.0330378	0.10197	TCFL5	-0.0156574	0.465113	IRF2(+)	0.143621	6.1e-86	E2F8(+)	0.0834051	8.13e-30	LRRFIP1	0.0499173	1.04894e-07	GTF2B	-0.0165622	0.0782913	IRF9	0.0758518	6.65e-27	ZRSR2	0.00271358	0.685184	STAT1	0.0792762	1.48748e-62	ZNF16	-0.00968055	0.0452398	HTATIP2	-0.0107246	0.00241766	ELF2	-0.00527301	0.150026
80	ZNF23	-0.0340199	0.0918345	ZNF222	-0.0156574	0.465113	ELF4(+)	0.142959	3.67e-85	EGR2(+)	0.0815585	1.44e-28	MEF2D	0.0479796	3.34498e-07	ZNF133	-0.016724	0.0755383	RARB	0.0758261	6.87e-27	POLE4	0.00141565	0.834169	HOXA1	0.0786858	1.20162e-61	ZSCAN30	-0.00968106	0.0452398	ABCF2	-0.0117168	0.000925854	ZNF131	-0.00599321	0.100588
81	ZNF483	-0.0341104	0.0912034	ZNF846	-0.0156574	0.465113	HIVEP1(+)	0.138194	1.24e-79	SMC3(+)	0.0815553	1.44e-28	TEAD1	0.0474654	4.50981e-07	HOXC10	-0.0169849	0.0710999	RELB	0.0702318	3e-23	CEBPG	0.00129013	0.847037	NKX2-8	0.0776513	4.45318e-60	GTF2IRD1	-0.00974711	0.0440023	ZNF131	-0.0139387	8.05364e-05	HSF1	-0.00674267	0.0638325
82	ZSCAN5A	-0.0342821	0.08976	ZNF853	-0.0157275	0.465113	MGA(+)	0.13784	3.07e-79	ETV3(+)	0.0800784	1.35e-27	STAT6	0.0462314	9.22536e-07	ETV4	-0.0170571	0.0700995	KLF7	0.0693099	1.12e-22	TFF3	0.00118622	0.85727	ASCL2	0.0763698	3.71011e-58	TBX2	-0.0103349	0.0324517	MAFK	-0.0166952	2.29598e-06	GLI4	-0.00680711	0.0616242
83	ZNF768	-0.0346154	0.0867475	FOXN2	-0.0157723	0.465113	KLF13(+)	0.132556	2.35e-73	SREBF1(+)	0.0786157	1.19e-26	OVOL2	0.0460834	9.96973e-07	BCL11A	-0.0183008	0.051621	KLF8	0.0677543	9.91e-22	NFIA	0.000517734	0.936382	RFX2	0.075544	6.18049e-57	ZNF561	-0.0105506	0.0290712	ZNF664	-0.0168501	1.85837e-06	KLF13	-0.0071573	0.0494487
84	NFYB	-0.0351332	0.0820827	RORC	-0.0164146	0.44881	BCL11A(+)	0.130057	1.16e-70	E2F7(+)	0.0759247	5.97e-25	SMAD1	0.0446607	2.18836e-06	FOXP4	-0.0183664	0.0509342	KLF2	0.0671325	2.34e-21	EGR1	-0.0024023	0.719085	CREB3L1	0.0704235	1.18235e-49	TFAP2A	-0.0109899	0.0229509	FOSL2	-0.0172319	1.08507e-06	YEATS4	-0.00720637	0.0481587
85	FOXN2	-0.0360015	0.0745514	FOXD3	-0.0175088	0.415509	JDP2(+)	0.125198	1.45e-65	ELF4(+)	0.0750946	1.92e-24	IRF5	0.0437943	3.48762e-06	ZFP90	-0.0186435	0.0478871	ARID3A	0.0669361	3.04e-21	ZNF426	-0.00303339	0.650852	CUX1	0.0703954	1.28239e-49	SMAD1	-0.0111543	0.0210501	KLF13	-0.0177949	4.79159e-07	MAFK	-0.0072393	0.0474195
86	CREBL2	-0.0360025	0.0745514	ZNF573	-0.0175088	0.415509	HIVEP2(+)	0.123762	4.2e-64	OVOL1(+)	0.0746682	3.5e-24	HCFC1	0.0428663	5.74077e-06	MAFG	-0.0198029	0.0350834	SOX9	0.0667695	3.8e-21	CREB3L1	-0.00359475	0.592578	HOXA5	0.0694227	2.66831e-48	E2F3	-0.0113647	0.0187234	TCF7L2	-0.0179718	3.70374e-07	PAX9	-0.00729449	0.0459792
87	PBX3	-0.0360393	0.0745514	ZNF791	-0.0175088	0.415509	ANXA11(+)	0.107025	2.75e-48	TEAD4(+)	0.0745383	4.19e-24	ELK4	0.0410124	1.48542e-05	ZNF205	-0.020284	0.0307732	ETV7	0.0660793	9.65e-21	ZSCAN9	-0.00373747	0.578915	EGR2	0.0689205	1.26263e-47	SREBF1	-0.0114017	0.0183867	GLI4	-0.0248176	2.07124e-12	HTATIP2	-0.00784137	0.031402
88	TBX6	-0.0360776	0.0745514	SOX7	-0.0176171	0.415509	ZBTB7A(+)	0.105876	2.74e-47	E2F2(+)	0.066872	1.12e-19	ETV3	0.0408099	1.63736e-05	NFIC	-0.0205797	0.0283982	ELF1	0.0657225	1.55e-20	MTA3	-0.00422567	0.529414	PKNOX1	0.0680975	1.58223e-46	SIX5	-0.0115735	0.0166927	NR1H2	-0.0250189	1.38142e-12	ZNF664	-0.00799145	0.028325
89	KDM5A	-0.0362425	0.0734374	RFX5	-0.0176247	0.415509	IKZF2(+)	0.105298	8.66e-47	BHLHE41(+)	0.0661726	2.66e-19	ASCL2	0.0407802	1.65058e-05	KLF4	-0.0207968	0.026784	STAT6	0.0615278	3.69e-18	HIVEP2	-0.00489445	0.465999	CHD2	0.0680247	1.96267e-46	PKNOX1	-0.0118464	0.0142544	MAFG	-0.0254046	6.26195e-13	RARG	-0.00814117	0.0255162
90	YBX1	-0.0366453	0.0702969	ZNF519	-0.0178304	0.412016	ETV2(+)	0.103994	1.13e-45	MYBL2(+)	0.0647311	1.57e-18	SP3	0.0397222	2.76879e-05	CREM	-0.0210009	0.0253446	MAX	0.0593647	5.36e-17	HOXB13	-0.00548549	0.412584	SRF	0.0660545	7.23895e-44	PLAGL2	-0.0121487	0.0119214	RXRB	-0.0266122	4.80225e-14	TCF7L2	-0.00826451	0.0234156
91	ZNF787	-0.0368958	0.0684836	TBX6	-0.0188421	0.382668	PPARD(+)	0.102506	2.03e-44	FOXC2(+)	0.0641102	3.32e-18	DMRT2	0.038654	4.64167e-05	POLR3A	-0.0212803	0.0234479	EGR1	0.0592506	6.09e-17	EHF	-0.00565171	0.399058	TAF7	0.0654124	4.7959e-43	MXD4	-0.0124153	0.0101882	ATF7	-0.0266781	4.18746e-14	RXRB	-0.00842168	0.0209126
92	POU2F1	-0.0374775	0.0641391	ZNF274	-0.0189214	0.381532	EGR2(+)	0.102069	4.69e-44	IRX3(+)	0.0637053	5.39e-18	KLF10	0.0383754	5.28222e-05	EGR3	-0.0214131	0.022637	TBX6	0.0576156	4.36e-16	SIRT6	-0.00663092	0.319942	HES1	0.0640499	2.44469e-41	E2F6	-0.0128454	0.00782863	AEBP2	-0.0270495	1.86223e-14	RREB1	-0.00851273	0.0197819
93	ZNF410	-0.0377259	0.0626759	CREBL2	-0.0191836	0.376223	MYC(+)	0.0999819	2.46e-42	HLF(+)	0.0633628	8.11e-18	FOSB	0.0361861	0.000148327	MAZ	-0.0218612	0.0198867	ZNF426	0.0555671	4.77e-15	RARA	-0.00681141	0.307288	DMRTA1	0.0638801	3.95783e-41	SIX2	-0.0131285	0.00654823	CREB3L2	-0.0276598	4.81589e-15	ABCF2	-0.00866229	0.0177263
94	RORC	-0.0377517	0.0626759	OVOL2	-0.0191836	0.376223	TEAD1(+)	0.0976241	1.97e-40	YEATS4(+)	0.0590858	1.14e-15	EGR1	0.0347736	0.000274074	SMAD3	-0.0220045	0.0191231	SP1	0.0547567	1.2e-14	CREB5	-0.00705888	0.290143	DDIT3	0.0606361	3.3932e-37	CEBPD	-0.013217	0.00620244	PML	-0.0298214	3.02351e-17	NR1H2	-0.00917741	0.0117763
95	SATB1	-0.0381671	0.059836	ZNF483	-0.020644	0.339308	IRF5(+)	0.0943841	6.9e-38	NFYB(+)	0.053651	3.76e-13	MAF	0.0342271	0.00034221	GTF2IRD1	-0.0225732	0.0161417	CEBPG	0.0539024	3.11e-14	BCL6	-0.00717098	0.283037	SMAD6	0.0602312	1.00025e-36	ZNF84	-0.0133568	0.00569767	RXRA	-0.0299033	2.51093e-17	TFDP1	-0.00931031	0.0106243
96	ELF4	-0.0384781	0.0578184	ZSCAN31	-0.0206632	0.339308	FOXQ1(+)	0.0928216	1.09e-36	NR2F6(+)	0.0535711	4.04e-13	NFKB2	0.0339255	0.000387963	PPARA	-0.0226041	0.0160529	ZNF550	0.0532576	6.31e-14	CLOCK	-0.00795112	0.233185	HES2	0.0598206	3.01168e-36	NFKB2	-0.0136768	0.00462209	ATF5	-0.0330431	7.99527e-21	CREB3L2	-0.0101803	0.00510395
97	ZNF146	-0.0388945	0.0551417	ZNF234	-0.0207246	0.339285	TCF7L2(+)	0.0895815	2.84e-34	HOXD11(+)	0.0532082	5.82e-13	NR2C1	0.0332445	0.000517328	RELA	-0.022642	0.0159301	PHF2	0.0504244	1.3e-12	HOXA4	-0.00816648	0.22087	TP63	0.0584396	1.17091e-34	NR1D1	-0.013856	0.00410976	HSF1	-0.0337694	1.12415e-21	ATF7	-0.0104628	0.00397564
98	ZNF234	-0.0388945	0.0551417	RCOR1	-0.0207618	0.339285	NFKB2(+)	0.0888192	1.02e-33	CXXC1(+)	0.0525794	1.08e-12	FOXO1	0.0316254	0.000993702	ZBTB7B	-0.0226988	0.0157163	RARG	0.0501387	1.73e-12	PAX8	-0.00826325	0.215837	IRF9	0.0582572	1.86638e-34	DBP	-0.0139831	0.00378161	SOX15	-0.0351625	2.28816e-23	TBL1XR1	-0.0105694	0.00363045
99	ZEB1	-0.0395573	0.0511633	UBTF	-0.0216227	0.3172	NFYA(+)	0.0856572	1.83e-31	HOXD10(+)	0.0502809	1.01e-11	ZNF394	0.0303325	0.00163056	ZNF160	-0.0229059	0.014857	HOXA10	0.0499659	2.05e-12	ZNF526	-0.00902461	0.175815	JUN	0.0564554	1.90367e-32	RAB18	-0.0140462	0.00363392	UBTF	-0.0351784	2.20246e-23	CAT	-0.0120134	0.000889292
100	ZNF444	-0.040159	0.047628	IRF5	-0.0231268	0.280136	POU3F1(+)	0.0855415	2.2e-31	BRCA1(+)	0.0495539	1.98e-11	TFAP2C	0.0288472	0.0028429	TFEB	-0.0231296	0.0139091	NFE2L1	0.0498978	2.19e-12	ZNF28	-0.00928851	0.163948	POLR2A	0.0546592	1.66762e-30	ZNF672	-0.0142228	0.00322817	ZNF714	-0.0353422	1.38685e-23	ATF5	-0.0121226	0.000800012
101	GTF2IRD1	-0.0405287	0.0456186	ZNF160	-0.023477	0.272643	NR3C1(+)	0.0844978	1.17e-30	HBP1(+)	0.049379	2.32e-11	FOXC1	0.0281563	0.00363784	TBL1XR1	-0.0234828	0.0124901	RFX2	0.0476028	2.13e-11	ZNF493	-0.00935169	0.161447	ATF6	0.0546231	1.81173e-30	NRF1	-0.0147934	0.00217336	HOXB2	-0.0362358	1.03592e-24	POLR3G	-0.0123427	0.000639337
102	CREB3	-0.0409261	0.0435265	OTX1	-0.0235083	0.272643	SIN3A(+)	0.079173	4.32e-27	HIVEP1(+)	0.0452357	9.47e-10	GTF2IRD1	0.0278486	0.00405057	SP1	-0.0241308	0.0101813	POU2AF1	0.0460404	9.5e-11	ATF6B	-0.0104052	0.117812	MAFB	0.0543556	3.43005e-30	ZSCAN25	-0.0149755	0.00191907	POLR3G	-0.0364198	6.05905e-25	HOXB2	-0.012349	0.000639337
103	ZFP62	-0.0414445	0.0408766	CEBPG	-0.0240832	0.260215	CEBPG(+)	0.0748054	2.43e-24	LHX2(+)	0.0425267	9.12e-09	BRF2	0.0269958	0.00548332	RFX2	-0.0242448	0.00985071	ESRRA	0.0446453	3.49e-10	GADD45A	-0.0120053	0.0697916	KLF16	0.0533548	3.83716e-29	ZNF736	-0.0153121	0.00150531	CENPB	-0.0371589	6.68963e-26	PML	-0.0125571	0.000516528
104	MNT	-0.0416259	0.0400707	TCF3	-0.0243346	0.255315	NFIX(+)	0.0736232	1.27e-23	STAT6(+)	0.0403223	5.14e-08	ZNF567	0.026906	0.00562865	USF1	-0.0252205	0.00718418	ETV6	0.0440309	6.06e-10	ELF4	-0.0122112	0.0651652	HIF1A	0.0516997	1.89018e-27	HOXA3	-0.0154131	0.00140162	ZNF219	-0.0378151	9.12199e-27	SP3	-0.0126657	0.000463035
105	ZNF519	-0.041677	0.0399441	SATB1	-0.0247846	0.246048	ZNF148(+)	0.0734024	1.72e-23	ATF4(+)	0.0382678	2.36e-07	ETV6	0.0266866	0.00604908	JDP2	-0.0253643	0.00687183	FOXD1	0.04289	1.69e-09	ZFX	-0.0122949	0.0634709	FOXO3	0.0505956	2.37779e-26	ZNF189	-0.0154638	0.00135443	TBL1XR1	-0.0423212	3.92604e-33	MXI1	-0.012752	0.000424999
106	NFATC2	-0.0426194	0.0354593	GTF2F1	-0.024937	0.243501	RELA(+)	0.0728333	3.74e-23	POLR3G(+)	0.0370558	5.65e-07	CREB3L2	0.0257665	0.00819385	ZNF282	-0.02547	0.00665753	TBL1XR1	0.041747	4.61e-09	KLF3	-0.0123501	0.0624375	RAB18	0.0490558	7.49671e-25	HSF2	-0.0155293	0.00129438	CREB3	-0.0438138	2.14425e-35	TFAP2B	-0.0128001	0.00040665
107	OTX1	-0.0441189	0.0291511	PUM3	-0.0252847	0.236727	EGR3(+)	0.0643723	2.09e-18	FOXC1(+)	0.0357586	1.4e-06	SOX14	0.025585	0.00866964	FOXN2	-0.0256615	0.00628938	HOXA7	0.0407495	1.07e-08	NFATC1	-0.0126462	0.0563628	ESRRA	0.0479892	7.51382e-24	LHX6	-0.0156612	0.00117642	HOXA5	-0.0452763	1.10217e-37	ZNF219	-0.0130002	0.000328679
108	STAT6	-0.0446964	0.0270516	NANOS1	-0.0259993	0.22242	CHD2(+)	0.0583094	2.34e-15	GATA2(+)	0.0343189	3.67e-06	NR3C1	0.0248222	0.0109017	ELF4	-0.0258762	0.00586697	HOXD10	0.0402651	1.6e-08	ZNF84	-0.0126537	0.0563628	CHD1	0.0465208	1.67926e-22	GRHL1	-0.0161183	0.000833037	ATF6	-0.0453627	8.08335e-38	HDAC2	-0.0133434	0.000227167
109	ETV7	-0.0464822	0.0212063	ZSCAN5A	-0.0259993	0.22242	ZBTB7B(+)	0.0569165	1.05e-14	EGR3(+)	0.0340372	4.4e-06	FOXJ3	0.0246108	0.0116294	FOXK2	-0.0260762	0.00549839	HOXD1	0.0376741	1.29e-07	ARID3A	-0.0133149	0.044395	CD59	0.0452478	2.31566e-21	TP73	-0.0161731	0.000801271	SP3	-0.0454621	5.6504e-38	TEAD4	-0.0136327	0.000164243
110	SP6	-0.0473717	0.0187635	HMGB3	-0.0259993	0.22242	ZNF429(+)	0.0567219	1.29e-14	ISL1(+)	0.0336809	5.52e-06	RCOR1	0.02446	0.0121554	BRF1	-0.0262928	0.00512092	HOXD11	0.0375752	1.39e-07	PBX4	-0.0135691	0.040475	KDM5A	0.0413894	4.27319e-18	HOXA5	-0.0161941	0.000791072	BDP1	-0.04575	1.96304e-38	ASCL2	-0.0140839	9.72901e-05
111	NANOS1	-0.0487938	0.0153362	ZNF26	-0.0271605	0.201447	HOXD11(+)	0.0560513	2.62e-14	HSF2(+)	0.0328409	9.42e-06	ZFP90	0.0238869	0.0144918	STAT5B	-0.0263334	0.0050706	ZNF460	0.0369061	2.32e-07	MYBL1	-0.0138032	0.0371343	IRF2	0.0406319	1.72255e-17	NR1H3	-0.0162187	0.000778897	CAT	-0.0457766	1.79287e-38	SMARCC2	-0.0140887	9.72901e-05
112	ZNF467	-0.0493468	0.0141907	ZNF768	-0.0271605	0.201447	TLX3(+)	0.0538745	2.53e-13	SOX10(+)	0.0319787	1.61e-05	EGR3	0.023383	0.0168434	RB1	-0.0264114	0.00495537	IRX6	0.0364601	3.25e-07	RARB	-0.0145618	0.0277626	PAX8	0.0399611	5.73164e-17	MTA3	-0.0165	0.000629471	BPTF	-0.0465828	8.96594e-40	CENPB	-0.0141047	9.66518e-05
113	E2F1	-0.0494963	0.01393	ZFP62	-0.0275064	0.196222	FOXO3(+)	0.0536329	3.23e-13	CEBPZ(+)	0.0277089	0.00018947	NR1D2	0.0228798	0.0194166	STAT6	-0.0267486	0.00441894	SRF	0.0361826	3.99e-07	TFAP4	-0.0148929	0.0243686	MXD4	0.0391743	2.32064e-16	PAX9	-0.01662	0.000574521	HDAC3	-0.0477546	1.03014e-41	HDAC3	-0.0142283	8.40669e-05
114	ZNF134	-0.0505206	0.0120433	SIRT6	-0.0282749	0.182759	MAFK(+)	0.0534229	3.98e-13	TFDP1(+)	0.0258305	0.00050514	ZNF133	0.021841	0.0261245	ZNF274	-0.0269235	0.00417064	JUN	0.0358477	5.13e-07	TCF7L1	-0.0149805	0.0235871	MAX	0.0370955	8.36227e-15	FOXO4	-0.0167772	0.000508691	STAT2	-0.049124	4.79001e-44	UBTF	-0.0144041	6.85327e-05
115	EBF1	-0.0510317	0.0111894	ZFP69	-0.0282749	0.182759	MYB(+)	0.052053	1.57e-12	POLE3(+)	0.0248593	0.00082132	ARNT	0.0216199	0.0277652	SETBP1	-0.0271953	0.00380058	TFE3	0.0355765	6.26e-07	ZNF605	-0.0151004	0.0225266	FOS	0.0353347	1.47765e-13	TCF7	-0.0169449	0.000446166	SMARCC2	-0.0500212	1.31154e-45	NFIB	-0.0147114	4.73421e-05
116	RFX1	-0.0512799	0.0108142	ZNF23	-0.0286125	0.178022	HOXD10(+)	0.0497605	1.42e-11	E2F1(+)	0.0243275	0.00106143	RFX2	0.0213732	0.0294164	MAFK	-0.0281894	0.00265535	RFX1	0.0343251	1.55e-06	HOXD9	-0.0152951	0.0208505	STAT3	0.0347051	3.98152e-13	TAF1	-0.0169908	0.00043147	SP1	-0.0503235	3.86807e-46	BDP1	-0.0150642	3.06493e-05
117	STAT5B	-0.052339	0.00922564	CREB3	-0.0293478	0.166048	NFIC(+)	0.0436168	3.32e-09	VEZF1(+)	0.0217874	0.00341199	SP2	0.0213351	0.0295987	SREBF1	-0.0282603	0.00259788	CEBPD	0.0334689	2.83e-06	FOXJ3	-0.0154596	0.0195319	TRPS1	0.0339747	1.23789e-12	IRF9	-0.0173393	0.000325812	KDM5A	-0.0559098	1.43233e-56	HBP1	-0.0154343	1.92146e-05
118	ZFP69	-0.0530645	0.00827067	ELF4	-0.0303836	0.150012	EP300(+)	0.0421734	1.08e-08	TLX3(+)	0.0191979	0.00995016	ETV2	0.0204271	0.0379276	TCF7L1	-0.0283075	0.00256404	HIF1A	0.030716	1.77e-05	DBP	-0.0156155	0.0184054	HOXD11	0.0339205	1.33943e-12	ZNF236	-0.0174392	0.000301093	CTCF	-0.0602394	2.07374e-65	EZH2	-0.0155027	1.77477e-05
119	ZNF675	-0.0548293	0.00627358	ZNF410	-0.0303836	0.150012	SP3(+)	0.0404132	4.33e-08	TWIST2(+)	0.0181714	0.0147849	MEF2A	0.0200189	0.0423516	RFX7	-0.0287667	0.00216846	EGR3	0.0306228	1.88e-05	RFX2	-0.0157647	0.0173326	MESP1	0.0320077	2.3238e-11	ATF7	-0.0174751	0.000293325	POLE4	-0.06169	1.61404e-68	AEBP2	-0.0159316	1.02604e-05
120	ZNF362	-0.055078	0.00604903	ZNF440	-0.0303836	0.150012	PPARG(+)	0.0387395	1.52e-07	IRF5(+)	0.0172796	0.0205406	POU2F1	0.0198326	0.0443939	MAFB	-0.0291247	0.0019102	NPDC1	0.0305942	1.9e-05	ZNF562	-0.015926	0.0162303	MTA3	0.0313626	5.84123e-11	HES1	-0.0174977	0.00028895	BBX	-0.0628268	5.35394e-71	MAX	-0.0161397	7.82801e-06
121	ZNF260	-0.0552093	0.00594362	TAF1	-0.0304762	0.150012	RARB(+)	0.0353133	1.74e-06	SOX21(+)	0.0166487	0.0256687	GATA6	0.0193833	0.0497599	ZNF768	-0.0291296	0.0019102	ZNF76	0.028294	7.92e-05	ZNF655	-0.0170721	0.00981724	ZNF274	0.0308824	1.1438e-10	ZNF513	-0.0176242	0.000261006	ELK4	-0.0631058	1.30169e-71	ZNF714	-0.0163322	6.08175e-06
122	RARG	-0.0556136	0.00558649	TEAD4	-0.0308747	0.144618	HOXD13(+)	0.0326865	9.7e-06	EN1(+)	0.0148757	0.0462961	POLR3G	0.0192604	0.0512069	SPDEF	-0.02952	0.00166404	REL	0.0272713	0.00014412	ZNF611	-0.0186608	0.00468843	NR1D1	0.0306096	1.66895e-10	PHTF1	-0.0177314	0.000239456	E2F4	-0.0636624	7.52993e-73	CTCF	-0.0165093	4.81372e-06
123	TAF1	-0.0564956	0.0048526	RFX1	-0.0313859	0.137595	MXI1(+)	0.0316822	1.8e-05	IRX4(+)	0.0147303	0.0482735	TCF7	0.0180732	0.0675722	RFXAP	-0.0296077	0.00161601	MYC	0.0256741	0.00035785	ZNF35	-0.0188398	0.00432216	KDM4B	0.0300634	3.53857e-10	HOXD11	-0.0182349	0.000156586	MYBL2	-0.0645	9.80579e-75	SOX6	-0.0171886	1.88423e-06
124	ZNF253	-0.0569173	0.00454221	STAT6	-0.0313859	0.137595	TEF(+)	0.0307779	3.07e-05	PLAGL2(+)	0.014667	0.049139	MEIS1	0.0174178	0.0784413	MGA	-0.0297705	0.00152418	AKR1A1	0.0238921	0.00090883	ZNF394	-0.0190645	0.00387964	WRNIP1	0.0294785	7.80113e-10	ESRRA	-0.0183415	0.000143335	ESRRA	-0.0645301	8.45878e-75	BPTF	-0.0175639	1.10396e-06
125	HIF1A	-0.0573128	0.00426847	ZNF787	-0.0313859	0.137595	ZNF585A(+)	0.0303565	3.91e-05	RFX3(+)	0.0139757	0.0608974	HIVEP2	0.0173296	0.0798359	ATF3	-0.0298677	0.00147444	TP63	0.02378	0.00095956	ZNF524	-0.019196	0.00364528	RB1	0.0285589	2.59542e-09	ZXDB	-0.0186364	0.000111239	CREM	-0.068695	1.48784e-84	ATF6	-0.0176097	1.04329e-06
126	CEBPG	-0.0589546	0.00324617	GPAM	-0.0316903	0.134691	EWSR1(+)	0.0298807	5.17e-05	MXD4(+)	0.0139593	0.0610413	FOXK2	0.0164057	0.0971517	DDIT3	-0.0306476	0.00108928	ETS2	0.0208793	0.00392455	RPS6KA5	-0.0193855	0.00332502	TBP	0.0284978	2.79854e-09	FOXQ1	-0.0187602	0.000100115	REST	-0.0691746	1.03023e-85	BBX	-0.0176964	9.27976e-07
127	ZNF667	-0.0607031	0.00240684	IRF6	-0.0321686	0.128486	CEBPA(+)	0.0281311	0.00013883	LUZP2(+)	0.0125583	0.0925447	KLF7	0.01519	0.127063	MEF2A	-0.0307538	0.00104899	GABPA	0.0208564	0.00395061	ZNF836	-0.0194977	0.00315179	ETV7	0.0280772	4.76103e-09	ZNF460	-0.0188258	9.48216e-05	CEBPZ	-0.0710944	1.90771e-90	CEBPZ	-0.0181191	4.98959e-07
128	VDR	-0.0609373	0.00231844	GTF2IRD1	-0.032358	0.126366	ETS1(+)	0.0191651	0.00958181	MYC(+)	0.0119751	0.108971	PSMA6	0.0140433	0.160579	ESRRA	-0.030915	0.000992665	DIS3	0.0186397	0.0102363	POU2F2	-0.0196456	0.00293302	STAT5A	0.0274825	1.00175e-08	HES2	-0.0188449	9.35797e-05	TRIM28	-0.0721144	5.16362e-93	SP1	-0.0181818	4.58807e-07
129	ZNF841	-0.0611914	0.00222518	ZNF134	-0.032358	0.126366	ATF1(+)	0.016902	0.0223544	HMGA2(+)	0.0112878	0.130901	PKNOX1	0.013727	0.170448	SIRT6	-0.0312869	0.000858316	GABPB1	0.0165591	0.0230796	PPARG	-0.0199186	0.00255783	HIVEP1	0.0266895	2.64896e-08	TFAP4	-0.0190739	7.65695e-05	FOXO3	-0.0723558	1.26838e-93	REST	-0.0182342	4.28552e-07
130	GABPB1	-0.061996	0.00193607	EBF1	-0.0327744	0.12171	TFE3(+)	0.0157767	0.0328549	ELK4(+)	0.0111781	0.134444	CHD2	0.0136723	0.171006	PBX1	-0.0316745	0.000736274	ZNF562	0.0163946	0.0244876	MTF1	-0.0202246	0.00219629	STAT2	0.026032	5.82357e-08	NFE2L1	-0.019263	6.48174e-05	SOX6	-0.0735446	1.13065e-96	NFYB	-0.0186443	2.30908e-07
131	MEF2A	-0.0621287	0.00189779	ZNF668	-0.0333024	0.115342	HES4(+)	0.00861498	0.246767	CTCF(+)	0.01042	0.162598	SRF	0.0134318	0.178456	ZNF668	-0.0318325	0.000693267	SP2	0.0155018	0.0335377	ELK1	-0.0212437	0.00127799	SP2	0.0254197	1.19687e-07	ELF3	-0.0195722	4.9082e-05	ASCL2	-0.0742965	1.25959e-98	KDM5A	-0.0193889	7.28246e-08
132	ZSCAN31	-0.0624999	0.00178226	KDM4A	-0.0341348	0.105616	PLAGL2(+)	0.00734927	0.32175	BACH1(+)	0.00891574	0.232743	DMRTA2	0.0124581	0.213599	GATA3	-0.0319085	0.000675106	ZBTB33	0.0150495	0.0391943	HOXB7	-0.0213584	0.00120829	NFE2L1	0.0232963	1.28603e-06	NR2C2	-0.0197618	4.13608e-05	BCLAF1	-0.0745615	2.57174e-99	FOSL2	-0.0200987	2.33178e-08
133	POU2F2	-0.0628013	0.00169441	SP6	-0.0352866	0.0931191	RFX1(+)	0.00398426	0.589725	REST(+)	0.0078095	0.297293	CREB3	0.0116277	0.245487	IRF5	-0.0326425	0.000500974	RXRA	0.0142383	0.05166	ZNF77	-0.021987	0.000855035	CREB1	0.0215661	7.53895e-06	HOXC13	-0.0197988	4.01233e-05	TFAP2C	-0.077639	1.47463e-107	E2F4	-0.0205237	1.15442e-08
134	MIOS	-0.0636205	0.00147127	GTF3C2	-0.0355665	0.0905228	ZNF26(+)	0.00240946	0.744251	FOXP1(+)	0.0074708	0.317817	PLAGL1	0.0115926	0.245565	BACH1	-0.0328599	0.000460065	TFAP2A	0.0140973	0.0540062	EN2	-0.0219935	0.00085482	ZNF460	0.0185038	0.000130302	JDP2	-0.0199114	3.62698e-05	SOX4	-0.0805163	1.42737e-115	CREM	-0.0206115	1.00633e-08
135	BACH2	-0.0643529	0.00129107	ZFP64	-0.0358622	0.0878238	ATF7(+)	0.00184025	0.801746	EN2(+)	0.00713961	0.338662	RFX7	0.00977589	0.332753	MYC	-0.0329755	0.000442369	NR3C1	0.0121854	0.0972141	IRF5	-0.0223151	0.000714921	ZNF217	0.0179898	0.000200619	FOXL2	-0.0201015	3.04709e-05	HCFC1	-0.0839964	1.17982e-125	BCLAF1	-0.0207348	8.2512e-09
136	ZFP64	-0.0648306	0.00118635	KLF8	-0.0359911	0.0868492	CTCFL(+)	-0.0043568	0.556485	RARB(+)	0.00487899	0.516189	TCF7L2	0.0097516	0.332887	THAP1	-0.0341607	0.000266444	SMAD3	0.0115658	0.115443	ZNF205	-0.0228529	0.00052629	MYC	0.0173744	0.000332209	POLR3A	-0.020389	2.32975e-05	NR3C1	-0.0851397	4.64741e-129	STAT2	-0.0208583	6.75453e-09
137	ZNF160	-0.0663147	0.00090147	EGR4	-0.0364459	0.0826929	MAFG(+)	-0.0052407	0.479491	RARA(+)	0.00347482	0.645347	MAX	0.00935003	0.352636	PHF8	-0.0346093	0.000219671	PRDM4	0.0100803	0.167805	ZNF775	-0.0231593	0.000442886	E2F3	0.0173138	0.000347894	BDP1	-0.0204019	2.31013e-05	YY1	-0.0860678	7.41599e-132	SOX4	-0.0209173	6.17747e-09
138	KDM4A	-0.0666244	0.000853289	GATA6	-0.036713	0.0804513	ZHX1(+)	-0.0053622	0.470419	ATF1(+)	0.00230811	0.762596	FOXP4	0.00925079	0.357268	FHL2	-0.0350048	0.000185993	FOXP1	0.00971084	0.184491	KLF7	-0.0234129	0.00038249	SP1	0.0167752	0.000528506	FOXK1	-0.0204748	2.1633e-05	MYC	-0.0862988	1.48982e-132	ELK4	-0.0209557	5.8547e-09
139	EGR4	-0.067555	0.000716813	DBP	-0.0374898	0.0736761	SIX5(+)	-0.0057432	0.440029	TFE3(+)	0.00171629	0.823293	FOXC2	0.00880516	0.383396	TRIM28	-0.0352156	0.000170895	STAT5A	0.00922215	0.208616	CBX7	-0.0235095	0.000362357	ATF4	0.0157907	0.00111751	ZNF133	-0.0205128	2.09419e-05	TEAD4	-0.0864061	7.10665e-133	MAZ	-0.0217142	1.55774e-09
140	FOXP4	-0.0680045	0.000659773	KLF6	-0.0376236	0.0727839	RFX5(+)	-0.0074282	0.317314	ESR2(+)	-0.00012	0.986937	ELF2	0.00744372	0.463819	GATA6	-0.0358415	0.000129243	SP4	0.00818003	0.266741	ZNF821	-0.0239504	0.000278878	ZFY	0.0152827	0.0016164	HLTF	-0.0206091	1.91666e-05	IRF3	-0.0894047	3.60515e-142	POLE3	-0.0230575	1.32299e-10
141	ZNF586	-0.0680226	0.000659773	ZNF253	-0.0376803	0.072567	ZNF611(+)	-0.0083235	0.262132	HIVEP2(+)	-0.0001225	0.986937	NFYC	0.00738921	0.463819	E2F7	-0.0358565	0.000129021	SOX13	0.0080441	0.274517	ZNF460	-0.024057	0.000262298	RFX5	0.0147835	0.00230704	RXRB	-0.0207078	1.75653e-05	POLR2A	-0.0896734	5.16839e-143	NR3C1	-0.0233348	7.89521e-11
142	TEAD4	-0.0703794	0.000420038	ZNF260	-0.0382503	0.0680229	PRDM4(+)	-0.0083512	0.261203	SPDEF(+)	-0.0009539	0.901062	SOX2	0.00713229	0.478574	FOXO3	-0.0360749	0.000117307	NFKB2	0.00728522	0.32427	ZNF761	-0.0243048	0.000226187	FOXK1	0.0126892	0.00931708	BACH1	-0.0208449	1.54388e-05	NFYB	-0.0987134	4.66428e-173	TRIM28	-0.0233741	7.42027e-11
143	BRF2	-0.0707304	0.000393093	EGR1	-0.0386958	0.0646901	TEAD3(+)	-0.0091858	0.216744	NR1H2(+)	-0.001222	0.874305	CHD1	0.00414578	0.694045	ZNF76	-0.0361949	0.000111563	CREB3	0.00682743	0.353723	SP6	-0.0248208	0.000165372	RFX3	0.0125666	0.0099915	ERG	-0.0212079	1.08584e-05	FOXP1	-0.101702	1.22751e-183	MXD3	-0.0234453	6.55836e-11
144	SETDB1	-0.0707453	0.000393093	VDR	-0.0392993	0.0605404	ZSCAN31(+)	-0.0104311	0.159986	ETV2(+)	-0.0042781	0.569633	EGR2	0.00384302	0.717324	TAF1	-0.0368884	8.15935e-05	TEAD4	0.00665164	0.364876	SOX13	-0.0250688	0.00014198	ZFP62	0.0124377	0.0107886	KLF13	-0.0216338	7.12861e-06	THAP11	-0.103436	6.36966e-190	IRF3	-0.0245681	7.25312e-12
145	UBTF	-0.0724447	0.000279851	AR	-0.039328	0.0605404	ZNF407(+)	-0.0121432	0.10117	KDM4C(+)	-0.0058251	0.436809	STAT3	0.00366168	0.73035	NFIL3	-0.0370033	7.77042e-05	ZNF605	0.00570524	0.440706	MLX	-0.0251102	0.000138806	FOXQ1	0.0120102	0.0138639	NFYA	-0.0216379	7.1283e-06	IRF2	-0.1051	4.69094e-196	BRCA1	-0.0246446	6.30142e-12
146	GATA6	-0.0738633	0.000210374	ZEB1	-0.0400267	0.0557432	ZNF263(+)	-0.0124754	0.0922594	ZBTB7A(+)	-0.0073295	0.326484	RFX5	0.00361504	0.731827	RUNX1	-0.0373251	6.70797e-05	STAT3	0.0056942	0.440706	NR1H2	-0.025519	0.000107727	SP3	0.0117042	0.0165252	BCL3	-0.0217644	6.29921e-06	YEATS4	-0.110561	6.81956e-217	NFE2L2	-0.0253062	1.64637e-12
147	BACH1	-0.0757747	0.000141089	KLF5	-0.040346	0.0537646	SPDEF(+)	-0.0149369	0.0433133	KLF8(+)	-0.0075096	0.316066	ZNF160	0.00343564	0.739618	JUND	-0.0375993	5.91709e-05	SP6	0.00557436	0.449718	IRF3	-0.0259503	8.17839e-05	TP73	0.0106681	0.0293976	PAX8	-0.0220471	4.74265e-06	PSMD12	-0.12113	2.71648e-260	HCFC1	-0.02648	1.42376e-13
148	KLF12	-0.0771496	0.000105359	FOXO4	-0.0408031	0.0509468	ZNF200(+)	-0.0153688	0.0376265	EP300(+)	-0.009344	0.210983	ELF4	0.00209673	0.84255	VDR	-0.0379296	5.10369e-05	IRF2	0.00526517	0.475709	SOX9	-0.026593	5.39247e-05	IRX3	0.00927344	0.0593448	ZNF770	-0.0221532	4.27069e-06	TFDP1	-0.121289	5.68897e-261	RXRA	-0.0268392	6.69875e-14
149	TCF12	-0.0772965	0.00010247	SETDB1	-0.0408565	0.0508016	HEY2(+)	-0.0159914	0.0305973	EZH2(+)	-0.0094104	0.208219	PBX1	0.00188574	0.858269	ZNF217	-0.0382708	4.34982e-05	PBX3	0.00501551	0.496949	TCF7L2	-0.0267539	4.86007e-05	NRF1	0.00692784	0.161427	METTL14	-0.0222727	3.79093e-06	TFAP2B	-0.123079	9.89527e-269	THAP11	-0.0277963	8.00392e-15
150	GABPA	-0.0772995	0.00010247	TBX3	-0.0412056	0.0487839	NR4A3(+)	-0.016076	0.0297928	VDR(+)	-0.0107671	0.149059	ZNF282	0.00131413	0.902871	PLAGL1	-0.0383808	4.14566e-05	HOXC9	0.00227599	0.76625	EBF4	-0.0269605	4.26049e-05	ZNF561	0.00600623	0.223148	GTF3C2	-0.022629	2.62638e-06	ELF1	-0.123874	3.29457e-272	STAT1	-0.0279139	6.22042e-15
151	RARA	-0.0773585	0.000101936	STAT5B	-0.0420007	0.0442121	ZFP62(+)	-0.0165593	0.0252065	SIX5(+)	-0.010974	0.141559	NFATC1	0.000981266	0.923187	DLX6	-0.0387883	3.414e-05	ZNF12	0.00205333	0.78864	DMRTA1	-0.027325	3.33853e-05	HOXC13	0.00515495	0.296656	HDAC2	-0.0227776	2.25544e-06	NFIB	-0.129884	2.569e-299	RAD21	-0.0284822	1.70461e-15
152	ESR1	-0.0774804	9.96778e-05	THAP12	-0.042047	0.0441219	ZNF761(+)	-0.0172589	0.0196827	DDIT3(+)	-0.0115135	0.123468	SIN3A	0.000725395	0.942633	ZNF140	-0.0388873	3.26946e-05	CREBL2	0.00169517	0.826373	TBPL1	-0.0274937	2.98512e-05	FOXL2	0.00420608	0.395879	ZKSCAN8	-0.022937	1.91281e-06	HLF	-0.130398	1.0945e-301	SNAI2	-0.0284868	1.70461e-15
153	RXRB	-0.0796707	6.17158e-05	MIOS	-0.0441882	0.0333675	CREB3L2(+)	-0.0174176	0.0186147	BCL11A(+)	-0.0128788	0.0845038	TBP	0.000514	0.958097	CUX1	-0.0391983	2.83411e-05	CUX1	0.00153391	0.842042	ZSCAN32	-0.0275213	2.93998e-05	JDP2	0.00392849	0.42877	GABPA	-0.0231071	1.60219e-06	EZH2	-0.131298	7.1255e-306	ESRRA	-0.0288481	7.60202e-16
154	MGA	-0.0802061	5.49612e-05	NR2C1	-0.0445881	0.0317353	PSMD12(+)	-0.018395	0.0128974	ZNF611(+)	-0.0145825	0.0503604	SIRT6	0.000418352	0.963348	POU3F1	-0.0395208	2.42652e-05	FOXN2	0.00107396	0.891673	SHOX2	-0.0280393	2.06781e-05	ZNF84	0.00347754	0.4834	EHF	-0.0232166	1.43076e-06	HDAC2	-0.138363	0	DBP	-0.0289131	6.63325e-16
155	E4F1	-0.0803818	5.30519e-05	MEIS2	-0.0447335	0.0312391	CEBPZ(+)	-0.0186097	0.0118982	MAFK(+)	-0.0148129	0.0471232	GTF2F1	-0.000997021	0.923187	BHLHE41	-0.0398736	2.0436e-05	TAF1	0.00080091	0.914579	ZNF189	-0.028437	1.5686e-05	PHF21A	0.00273323	0.583764	SHOX2	-0.0232233	1.42655e-06	ETV7	-0.140817	0	ETV7	-0.0290925	4.41169e-16
156	ESRRA	-0.0818807	3.78904e-05	GABPB1	-0.0449998	0.0302452	OSR2(+)	-0.0191719	0.00958181	NFIX(+)	-0.015057	0.0437374	NR1H2	-0.00102539	0.923187	MXI1	-0.04005	1.87976e-05	GLIS2	-0.00034	0.96134	STAT5B	-0.0285698	1.43279e-05	ATF7	0.00264206	0.595556	FOXP4	-0.0234165	1.1629e-06	NFE2L2	-0.142085	0	HLF	-0.0295292	1.57822e-16
157	STAT5A	-0.083311	2.73386e-05	BRF1	-0.0455591	0.0282336	GATA3(+)	-0.0199592	0.0069773	TEF(+)	-0.0154237	0.0388116	FOXN3	-0.00177132	0.865465	ERF	-0.0405595	1.45795e-05	RUNX1	-0.000434	0.953527	THAP1	-0.0286396	1.36845e-05	MBNL2	0.00190624	0.705328	MECOM	-0.0236968	8.60553e-07	NPDC1	-0.143618	0	NPDC1	-0.0298268	7.81178e-17
158	ZNF236	-0.0834469	2.65989e-05	ASCL2	-0.0458933	0.027066	ZNF324(+)	-0.0210823	0.00435164	ZHX1(+)	-0.0155034	0.0378894	REL	-0.00227412	0.829773	NFE2L1	-0.0414662	9.16698e-06	TFAP4	-0.0008936	0.906787	ZBTB33	-0.0288309	1.19798e-05	ZNF133	0.00154007	0.757961	SMARCC2	-0.0237036	8.57892e-07	MAZ	-0.145906	0	IRF2	-0.0300526	4.58112e-17
159	ZFX	-0.0836157	2.56804e-05	ZNF236	-0.0460807	0.026477	TBX19(+)	-0.0219295	0.00300631	ZEB1(+)	-0.0164297	0.0275875	SOX21	-0.00257901	0.80583	TCF7L2	-0.0415006	9.05504e-06	CREB5	-0.0009897	0.898567	ZNF26	-0.028886	1.15585e-05	ZBTB7C	0.00103827	0.833591	TEAD1	-0.023883	7.07309e-07	DBP	-0.146647	0	YY1	-0.0301825	3.39165e-17
160	NR2C1	-0.0874509	1.03212e-05	ZNF57	-0.0460885	0.026477	TBX6(+)	-0.0221589	0.00271944	HMGB3(+)	-0.0164918	0.0270654	RREB1	-0.00280339	0.788972	SMARCC2	-0.0415129	9.04927e-06	DBP	-0.0023772	0.757387	ZEB1	-0.0291797	9.38494e-06	MXI1	0.000557321	0.908925	GATA3	-0.0239363	6.6976e-07	MXD3	-0.154334	0	POLR2A	-0.0304051	1.99349e-17
161	PPARG	-0.0885374	7.94177e-06	BCL6	-0.0462776	0.0259715	POLR2A(+)	-0.0224104	0.0024333	SIX4(+)	-0.016892	0.0235893	EP300	-0.00322899	0.754788	MXD4	-0.0416598	8.42677e-06	MAFG	-0.0029311	0.6991	ATF4	-0.0293866	8.10323e-06	ZNF513	0.000436161	0.926655	RFX5	-0.0242201	4.90612e-07	SNAI2	-0.163509	0	PSMD12	-0.0314162	1.58747e-18
162	THAP12	-0.0905435	4.85903e-06	GABPA	-0.046468	0.0253926	SIX4(+)	-0.022729	0.00210858	ZNF407(+)	-0.0174806	0.0191259	MTA3	-0.00351964	0.734956	NR1H2	-0.0421311	6.60791e-06	MTA3	-0.0035357	0.637142	TAF7	-0.0294122	7.98406e-06	NKX3-1	-0.000645541	0.896679	SOX13	-0.0243262	4.37507e-07	POLE3	-0.16592	0	FOXP1	-0.0332607	1.253e-20
163	ARNT	-0.091171	4.16475e-06	BACH2	-0.0467988	0.0243381	SOX18(+)	-0.0235927	0.00141081	TBX19(+)	-0.0183632	0.0137741	CREB5	-0.00355233	0.734678	HOXA10	-0.0429603	4.2617e-06	MYPOP	-0.0037856	0.61332	KLF5	-0.0295247	7.38075e-06	FOXJ3	-0.00134607	0.785184	ETV7	-0.0243837	4.11946e-07	STAT1	-0.170792	0	TFAP2C	-0.0336537	4.56706e-21
164	TCF3	-0.0916824	3.67326e-06	BRF2	-0.0472291	0.0229941	RUNX3(+)	-0.0255196	0.00054724	ZNF324(+)	-0.0193324	0.00945465	CREB3L4	-0.00452224	0.664852	RCOR1	-0.0429776	4.24712e-06	REST	-0.0043768	0.555989	TWIST1	-0.0295934	7.04497e-06	HES6	-0.00136667	0.78405	ZFP14	-0.0244111	4.01167e-07	BRCA1	-0.173116	0	BCL11A	-0.0379272	1.92341e-26
165	TFE3	-0.0940455	2.00566e-06	ZNF675	-0.0473074	0.022835	ATF6B(+)	-0.0260809	0.00041106	ZNF200(+)	-0.0194337	0.00910262	BRF1	-0.00471744	0.650982	CEBPG	-0.0430151	4.18669e-06	RARA	-0.0067481	0.358623	TEAD4	-0.0298791	5.72721e-06	EP300	-0.00178854	0.720012	IRF2	-0.0245163	3.57833e-07	RAD21	-0.174993	0	FOXO3	-0.0383889	4.70057e-27
166	TP73	-0.0953181	1.44207e-06	ZNF586	-0.0482275	0.0200945	HINFP(+)	-0.0261318	0.00040146	FOXO6(+)	-0.0194972	0.00889781	NR2C2	-0.00499727	0.630281	CHD1	-0.0430203	4.18669e-06	PRKAA1	-0.0068418	0.353723	SIX2	-0.0300754	4.9684e-06	MYPOP	-0.0018689	0.709237	VDR	-0.0246913	2.97335e-07	BCL11A	-0.196554	0	ELF1	-0.0519375	1.57887e-48
167	ZNF182	-0.0953265	1.44207e-06	MEF2A	-0.0482498	0.0200945	POLR3A(+)	-0.0274519	0.00019939	ZFP62(+)	-0.0210363	0.00468622	VDR	-0.00501183	0.630281	CREB3L1	-0.043359	3.5151e-06	ZNF296	-0.0068463	0.353723	ZNF467	-0.0304712	3.7056e-06	E2F4	-0.00209226	0.677886	GRHL2	-0.0248552	2.47689e-07
168	TCF7	-0.0971077	9.02733e-07	KDM5A	-0.0483717	0.0198467	ZNF780B(+)	-0.0278955	0.00015682	STAT5A(+)	-0.0212374	0.0043077	ZNF664	-0.00576065	0.573592	TP53	-0.0435946	3.10906e-06	HINFP	-0.007085	0.337785	SMAD1	-0.0307765	2.95103e-06	ZNF189	-0.00312194	0.529342	FOXJ2	-0.0249993	2.10866e-07
169	THAP1	-0.0972117	8.81746e-07	SMAD3	-0.0485133	0.0195261	MTF1(+)	-0.0279654	0.00015131	GATA3(+)	-0.0214853	0.00387659	ATF6B	-0.00627108	0.536346	ARID3A	-0.0438289	2.76711e-06	FOXO1	-0.0078192	0.28831	BACH1	-0.0307777	2.95103e-06	HOXC9	-0.0031893	0.521434	DLX1	-0.0250657	1.96203e-07
170	ZNF878	-0.100307	3.79909e-07	ZNF841	-0.0492152	0.0176973	TBP(+)	-0.0280847	0.00014204	PRDM4(+)	-0.0216379	0.00363498	STAT5B	-0.00639085	0.529224	SOX6	-0.0439725	2.5721e-06	DDIT3	-0.0082485	0.263309	ZNF16	-0.0308799	2.74858e-06	GRHL2	-0.00385397	0.435619	HES6	-0.0250923	1.91139e-07
171	ZNF224	-0.10031	3.79909e-07	MGA	-0.0494257	0.017231	SETDB1(+)	-0.0290072	8.5e-05	FOXA1(+)	-0.0220249	0.00307766	TAF1	-0.00670117	0.508012	NR2F2	-0.0439839	2.57188e-06	ZNF561	-0.0084128	0.253998	SOX14	-0.0311667	2.21415e-06	ZNF672	-0.00386133	0.435619	ZNF362	-0.0261244	5.71739e-08
172	KLF5	-0.101444	2.79185e-07	TP73	-0.0494622	0.0172127	HOXA5(+)	-0.0291672	7.77e-05	ZNF761(+)	-0.0222437	0.00279692	RFX3	-0.00720383	0.475205	TEAD1	-0.0440428	2.50508e-06	EP300	-0.0103462	0.156658	ZNF121	-0.0312994	2.01431e-06	POLR3A	-0.00424307	0.392624	TGIF2	-0.0267214	2.78327e-08
173	BCL6	-0.10155	2.72253e-07	TFE3	-0.0496248	0.0168767	KLF16(+)	-0.0298156	5.35e-05	TBX1(+)	-0.022702	0.00227565	HOXC9	-0.00740845	0.463819	TCF7	-0.0447017	1.75719e-06	BCL6	-0.0103705	0.156143	HOXD1	-0.031322	1.98736e-06	HOXD10	-0.00451989	0.361491	FOXJ3	-0.0268768	2.30967e-08
174	DLX3	-0.103175	1.72657e-07	E4F1	-0.0496427	0.0168767	ATF6(+)	-0.0303983	3.83e-05	RUNX1(+)	-0.0237838	0.00137279	ZBTB14	-0.00741126	0.463819	MEF2D	-0.044807	1.66689e-06	TCF7L1	-0.0104135	0.154832	MEIS1	-0.031411	1.86232e-06	BRF1	-0.0046094	0.352474	RELB	-0.026938	2.15167e-08
175	NKX2-8	-0.104724	1.11172e-07	ZNF878	-0.0498741	0.0164067	ZNF419(+)	-0.0306576	3.29e-05	HEY2(+)	-0.0242588	0.00109433	ZNF668	-0.00769296	0.449319	SOX9	-0.044918	1.576e-06	ALX1	-0.0107702	0.140709	KLF8	-0.0315189	1.71923e-06	ZSCAN25	-0.00466749	0.347057	HCFC1	-0.0272451	1.47594e-08
176	TRPS1	-0.104826	1.08445e-07	NFE2L1	-0.0498948	0.0164067	MEF2D(+)	-0.0309517	2.77e-05	EWSR1(+)	-0.0247257	0.00087508	THAP1	-0.00780119	0.443495	EP300	-0.0451348	1.40329e-06	POU2F1	-0.0108738	0.137127	BRF2	-0.0321179	1.07792e-06	METTL14	-0.00517286	0.295763	HOXC6	-0.0272917	1.399e-08
177	AR	-0.104882	1.07195e-07	RARA	-0.0511021	0.0137648	VDR(+)	-0.0312412	2.33e-05	ANXA11(+)	-0.0257208	0.00053283	MAFB	-0.0079381	0.435747	GTF3C2	-0.0452518	1.32182e-06	BRF1	-0.0109486	0.134712	HOXC9	-0.0322866	9.46408e-07	ZNF236	-0.00523281	0.290701	KLF12	-0.0274378	1.17028e-08
178	ZNF554	-0.106999	5.79844e-08	FOXP4	-0.0513387	0.0133379	KDM4C(+)	-0.0312516	2.32e-05	SIN3A(+)	-0.0259141	0.0004853	TFEB	-0.00806844	0.428509	KLF16	-0.0457039	1.03489e-06	FOXK1	-0.0109931	0.133474	OVOL2	-0.0324454	8.37134e-07	TFCP2L1	-0.00529758	0.28522	GTF2F1	-0.0277591	7.83169e-09
179	SP2	-0.10821	4.06572e-08	ZNF467	-0.0514708	0.0131304	OTX1(+)	-0.0313834	2.15e-05	GLI3(+)	-0.027093	0.00026148	RXRA	-0.00816368	0.423681	OVOL2	-0.045953	9.02896e-07	ZNF8	-0.0111936	0.126459	HOXC8	-0.0324673	8.25921e-07	GTF3C2	-0.00547629	0.268973	HOXD10	-0.027817	7.31006e-09
180	ZNF546	-0.110104	2.3098e-08	NFATC2	-0.0523245	0.0116204	SF1(+)	-0.0314966	2.01e-05	HINFP(+)	-0.0271072	0.00026029	SREBF2	-0.009556	0.341727	FOXN3	-0.0462897	7.48218e-07	BATF	-0.0112226	0.125837	STAT6	-0.0325659	7.66318e-07	PHTF1	-0.00601666	0.222977	SP3	-0.0279443	6.24357e-09
181	DBP	-0.111186	1.66858e-08	PRRX2	-0.0524511	0.0114464	RFX7(+)	-0.0318422	1.63e-05	ZNF26(+)	-0.0274032	0.0002225	HOXC10	-0.00957817	0.341721	IRF1	-0.0469505	5.12167e-07	TEF	-0.011301	0.123439	RUNX2	-0.0328509	6.13998e-07	CLOCK	-0.00610464	0.216502	RB1	-0.0283483	3.72748e-09
182	BRF1	-0.111769	1.40127e-08	ZNF182	-0.0529258	0.01068	RARA(+)	-0.0319429	1.54e-05	NFYA(+)	-0.0275202	0.00020942	HDAC1	-0.00990354	0.326667	FOXC1	-0.0471474	4.5919e-07	ZFX	-0.0114033	0.120236	NFIL3	-0.0331212	4.96989e-07	RARA	-0.00611042	0.216502	SP1	-0.0283707	3.63839e-09
183	ELK1	-0.112466	1.13523e-08	TCF7	-0.0541097	0.00890289	SP1(+)	-0.0319574	1.53e-05	MGA(+)	-0.0280427	0.00015812	ZNF714	-0.00996503	0.324406	RARA	-0.0475379	3.69407e-07	ASCC1	-0.0114443	0.119216	ZBTB14	-0.0331636	4.82094e-07	MAF	-0.00630041	0.202417	ZNF354B	-0.0285323	2.9625e-09
184	NFE2L1	-0.113209	9.0543e-09	FOXO1	-0.054989	0.0077691	ZSCAN9(+)	-0.0326733	9.75e-06	ZNF711(+)	-0.0286802	0.00011099	RBBP5	-0.0100529	0.320656	VEZF1	-0.0476946	3.38819e-07	DMRT2	-0.0118114	0.107703	SOX2	-0.0333064	4.30716e-07	LHX6	-0.00650811	0.187531	HIVEP1	-0.0289855	1.64021e-09
185	CEBPA	-0.113213	9.0543e-09	ATF6	-0.0554678	0.00722311	CARF(+)	-0.0326948	9.68e-06	RFX1(+)	-0.0290066	9.25e-05	CEBPD	-0.0102623	0.310139	CD59	-0.0482544	2.43884e-07	TCF12	-0.0120063	0.101932	SRF	-0.0334671	3.79003e-07	SMARCC2	-0.00662604	0.179685	MSC	-0.0291934	1.25031e-09
186	IRF2	-0.113344	8.76524e-09	KLF12	-0.0559361	0.0067234	PAX9(+)	-0.0327434	9.41e-06	NR4A3(+)	-0.0293259	7.72e-05	IRF3	-0.011043	0.269964	TFAP2C	-0.0493516	1.26722e-07	ZNF761	-0.0120167	0.101932	NFE2L3	-0.0341848	2.09409e-07	ZNF16	-0.0068239	0.166705	ZBTB4	-0.0293219	1.05805e-09
187	TBX19	-0.114288	6.55276e-09	NKX2-8	-0.056452	0.00620606	ING4(+)	-0.0335819	5.49e-06	RFX5(+)	-0.0293329	7.72e-05	OSR2	-0.0112747	0.25949	MAF	-0.049776	9.81645e-08	TCF7L2	-0.0123645	0.0923395	HINFP	-0.0346289	1.44442e-07	RXRA	-0.0068264	0.166705	ELK4	-0.0293394	1.03879e-09
188	ELK4	-0.114713	5.75748e-09	STAT5A	-0.0569533	0.0057388	ZNF22(+)	-0.0343691	3.28e-06	SETDB1(+)	-0.0298989	5.57e-05	ERF	-0.0115849	0.245565	IRX3	-0.0498614	9.37599e-08	SIX5	-0.0126492	0.0848132	NFATC4	-0.0347743	1.28149e-07	ZNF76	-0.00688016	0.164028	KDM4B	-0.0293402	1.03879e-09
189	TAF7	-0.114747	5.72424e-09	TAF7	-0.0572158	0.00551932	MLX(+)	-0.0363757	8.33e-07	OSR2(+)	-0.0300874	5e-05	SETBP1	-0.0117051	0.242818	HOXC9	-0.0500784	8.24918e-08	TFAM	-0.0126632	0.0847413	SP4	-0.0348976	1.15809e-07	ELK4	-0.00693486	0.161427	STAT5A	-0.0295519	7.88276e-10
190	GTF3A	-0.11583	4.07961e-09	RXRB	-0.0572346	0.00551932	ZNF711(+)	-0.036526	7.51e-07	MAFG(+)	-0.0302163	4.65e-05	ZNF76	-0.0118191	0.238462	TBP	-0.0507396	5.48403e-08	THAP1	-0.0130039	0.0763409	THRB	-0.0350572	1.01409e-07	HSF2	-0.00698781	0.158571	IRX4	-0.0295851	7.57577e-10
191	SMAD3	-0.115873	4.04316e-09	TCF12	-0.0575254	0.00529079	NR2C1(+)	-0.0365487	7.42e-07	POLR3A(+)	-0.0305736	3.77e-05	NKX3-1	-0.0119075	0.235332	TP73	-0.0507548	5.4714e-08	FOXJ3	-0.013172	0.0725845	HOXD8	-0.035171	9.23364e-08	UBP1	-0.00709412	0.152346	GATA6	-0.029621	7.253e-10
192	TBX3	-0.116177	3.68822e-09	ELK4	-0.0581957	0.00477148	MEIS1(+)	-0.0377484	3.15e-07	SPI1(+)	-0.0311454	2.67e-05	ETV4	-0.0121157	0.226821	KLF9	-0.0509282	4.93827e-08	ETV3	-0.0134763	0.0659745	STAT3	-0.035174	9.23364e-08	SOX13	-0.00715785	0.148894	ZEB1	-0.0297085	6.47574e-10
193	RARB	-0.116775	3.05983e-09	DDIT3	-0.0588214	0.00431085	ATF2(+)	-0.0379447	2.73e-07	KLF9(+)	-0.0313544	2.36e-05	HIVEP3	-0.0122579	0.221415	SRF	-0.0512772	3.98388e-08	HSF2	-0.0139929	0.0557477	RXRB	-0.0352441	8.74483e-08	HOXA3	-0.00737177	0.136678	STAT2	-0.0297729	5.994e-10
194	FOXO1	-0.117292	2.6034e-09	THAP1	-0.0588605	0.00430282	SRF(+)	-0.0388936	1.36e-07	MEF2D(+)	-0.032094	1.5e-05	NFIC	-0.0125244	0.211632	HIVEP2	-0.051712	3.06013e-08	RFX7	-0.0148429	0.0420217	PRRX2	-0.0361544	3.99246e-08	AHCTF1	-0.00770271	0.119106	HOXC9	-0.030012	4.34806e-10
195	ZBTB7A	-0.119196	1.40789e-09	LTF	-0.0594597	0.00390134	ESR2(+)	-0.039367	9.57e-08	SMAD1(+)	-0.0323633	1.27e-05	POLR3A	-0.0126967	0.205218	RFX3	-0.0518037	2.90658e-08	NR1H3	-0.015378	0.0349541	MYB	-0.0364058	3.20667e-08	VDR	-0.00771635	0.118789	ZNF217	-0.0303882	2.6022e-10
196	E2F3	-0.119441	1.30584e-09	HES5	-0.0596329	0.00381059	ARNT(+)	-0.0393693	9.57e-08	ATF2(+)	-0.0329707	8.7e-06	REST	-0.0133035	0.18182	NR2C1	-0.0524512	1.93907e-08	ZNF83	-0.0157601	0.0306142	HES1	-0.0365801	2.75636e-08	MXD3	-0.00773342	0.118298	MBNL2	-0.0306136	1.91177e-10
197	PRRX2	-0.119898	1.12904e-09	HES1	-0.0596911	0.00380399	GABPA(+)	-0.0399633	6.11e-08	ZSCAN9(+)	-0.0330675	8.2e-06	ZNF768	-0.0133743	0.179881	ATF2	-0.0524857	1.91074e-08	CCNT2	-0.0161039	0.0270312	TEAD3	-0.037024	1.85557e-08	POU2F1	-0.00802573	0.1044	ARNT2	-0.0307579	1.5705e-10
198	ATF6	-0.120967	7.96528e-10	DLX3	-0.0598331	0.00373001	ATF4(+)	-0.0412979	2.17e-08	SOX18(+)	-0.0338635	4.91e-06	GTF3C2	-0.0135782	0.173738	BRF2	-0.0530987	1.28756e-08	ZNF281	-0.0162693	0.0254894	ETS1	-0.037292	1.46732e-08	ZKSCAN8	-0.00811367	0.100712	PLAGL1	-0.0310024	1.12488e-10
199	ZNF101	-0.122423	4.91734e-10	BACH1	-0.060085	0.00358823	HOXB3(+)	-0.0415978	1.71e-08	AR(+)	-0.0342996	3.71e-06	CPSF4	-0.0136849	0.171006	ZBTB7A	-0.0531842	1.22646e-08	PPARA	-0.0163155	0.0251405	SP2	-0.0378592	8.83124e-09	ZSCAN30	-0.00826029	0.0945836	GLIS2	-0.0310315	1.08537e-10
200	SOX7	-0.123509	3.4236e-10	FOSL1	-0.061118	0.00300935	ZNF652(+)	-0.0430579	5.27e-09	RFX7(+)	-0.0347972	2.67e-06	CREM	-0.0137356	0.170448	NFYA	-0.0532094	1.21582e-08	ATF2	-0.016717	0.021798	ZFY	-0.0380552	7.39671e-09	ZXDB	-0.0085827	0.0818247	SP2	-0.0310998	9.9063e-11
201	ZNF250	-0.126227	1.36722e-10	PPARG	-0.0628373	0.00223607	HOXA4(+)	-0.0462976	3.33e-10	CARF(+)	-0.0348652	2.56e-06	ZNF296	-0.0142235	0.155057	REST	-0.0536743	9.07287e-09	ZNF639	-0.0167198	0.021798	FOXO1	-0.0382408	6.24959e-09	FOXO1	-0.00887165	0.0716381	ELK1	-0.0312869	7.67529e-11
202	RBBP5	-0.127202	9.78752e-11	ZNF224	-0.0640055	0.00181649	SMC3(+)	-0.0464367	2.95e-10	ING4(+)	-0.0351705	2.09e-06	GATA3	-0.0142266	0.155057	ZFY	-0.0537076	8.94564e-09	ZNF823	-0.0170317	0.0194266	PHF8	-0.0382845	6.02803e-09	SIN3A	-0.00896477	0.0687398	RARA	-0.0314946	5.73366e-11
203	LTF	-0.128473	6.29446e-11	HIF1A	-0.0643898	0.00170103	RXRB(+)	-0.0477444	9.14e-11	KLF12(+)	-0.0357734	1.39e-06	RUNX3	-0.0142493	0.155057	SP3	-0.0538948	7.95853e-09	POLR2A	-0.0172217	0.0180917	TCF7	-0.0384695	5.09145e-09	ZNF736	-0.00930566	0.0586029	TEF	-0.0319763	2.87393e-11
204	CUX1	-0.130005	3.67243e-11	LMO2	-0.0644028	0.00170103	NR1H2(+)	-0.0481771	6.17e-11	MSX1(+)	-0.0377272	3.49e-07	KLF13	-0.0151576	0.127454	PPARD	-0.0539095	7.94605e-09	PKNOX1	-0.0178019	0.0143829	CREB3	-0.0386274	4.40849e-09	ZNF362	-0.00953222	0.0525177	SMAD3	-0.0320843	2.46841e-11
205	HES5	-0.131191	2.412e-11	BCL11A	-0.0647829	0.00159791	TEAD4(+)	-0.049563	1.7e-11	ZNF22(+)	-0.0377489	3.45e-07	ZNF384	-0.0158116	0.110473	ELF2	-0.053988	7.60206e-09	ZNF274	-0.0182721	0.0118971	MYEF2	-0.0387145	4.0793e-09	NR2C1	-0.00997153	0.0420831	SMAD5	-0.0325795	1.1978e-11
206	PPARD	-0.131627	2.0718e-11	ZNF554	-0.066005	0.00128442	SP2(+)	-0.0501883	9.46e-12	IRF8(+)	-0.0387207	1.7e-07	ZNF140	-0.0161576	0.102214	FOXP2	-0.0549425	4.0536e-09	MYBL1	-0.0190121	0.00876727	CREB3L4	-0.0388758	3.51775e-09	PATZ1	-0.0100596	0.0403271	FOXP2	-0.0329103	7.35866e-12
207	ASCL2	-0.132398	1.57475e-11	ZNF546	-0.0663246	0.00121541	RBBP5(+)	-0.0502278	9.14e-12	ZNF263(+)	-0.0388072	1.59e-07	TRIM28	-0.0162098	0.101391	ETV2	-0.0551472	3.55455e-09	KLF9	-0.0193154	0.00771888	EN1	-0.0392135	2.57377e-09	RXRB	-0.0101764	0.0380497	UBTF	-0.0329594	6.87524e-12
208	MEF2B	-0.138273	1.77957e-12	RARG	-0.0664416	0.00119499	IRF8(+)	-0.0503014	8.55e-12	ZSCAN31(+)	-0.0393871	1.03e-07	ATF1	-0.0166345	0.0923096	TCF12	-0.0552371	3.37125e-09	HOXA4	-0.0193252	0.00771618	SOX4	-0.0397208	1.5864e-09	ZBTB4	-0.0104335	0.0332833	BRF1	-0.0330542	5.997e-12
209	IRF6	-0.138334	1.74873e-12	CTCF	-0.0665531	0.00117614	RORC(+)	-0.0507517	5.56e-12	HOXA5(+)	-0.0397293	8e-08	HOXA10	-0.0167035	0.0911704	ETV7	-0.0557167	2.44433e-09	PHF8	-0.0195978	0.00687408	LEF1	-0.0398678	1.38203e-09	NR2C2	-0.011141	0.0226573	SIN3A	-0.033767	2.04303e-12
210	KLF6	-0.138615	1.57987e-12	RBBP5	-0.0680459	0.000887746	PBX3(+)	-0.0519138	1.79e-12	SPIB(+)	-0.0398359	7.4e-08	GRHL2	-0.0167503	0.0905359	ATF7	-0.0560304	1.98403e-09	ATF1	-0.0204984	0.00460429	ZNF263	-0.0399317	1.30501e-09	UBTF	-0.0114347	0.0192129	ETV3	-0.0338597	1.78192e-12
211	RFX5	-0.140809	6.84061e-13	SIX4	-0.0681694	0.00087136	BRF2(+)	-0.0540091	2.21e-13	RELA(+)	-0.0398749	7.2e-08	STAT5A	-0.017096	0.0834971	ETV3	-0.0563502	1.60171e-09	TLX3	-0.0207209	0.00417309	ETV4	-0.0399853	1.24469e-09	FOXJ2	-0.0115669	0.0178505	ZNF281	-0.0340122	1.41662e-12
212	CREB1	-0.143565	2.34177e-13	TBX19	-0.0685672	0.000810761	MZF1(+)	-0.0566455	1.39e-14	ATF6B(+)	-0.0403157	5.15e-08	FOXN2	-0.0171016	0.0834971	HIF1A	-0.0563526	1.60171e-09	ZNF26	-0.0208211	0.00399986	PBX1	-0.0401559	1.05873e-09	TAF1	-0.0118478	0.0152284	PHF8	-0.034126	1.19477e-12
213	ZNF217	-0.146677	6.80235e-14	NR2C2	-0.0686379	0.000803951	GATA2(+)	-0.056881	1.09e-14	TEAD3(+)	-0.0405603	4.28e-08	IRF1	-0.0172451	0.0811768	SREBF2	-0.0569815	1.06587e-09	POU5F1	-0.0211954	0.00339839	TBP	-0.040531	7.4303e-10	HOXA7	-0.0122658	0.0119108	PATZ1	-0.0341811	1.10321e-12
214	RFXANK	-0.14685	6.38083e-14	ZFX	-0.0687179	0.000795784	FOXC2(+)	-0.0573282	6.76e-15	TBP(+)	-0.040924	3.23e-08	VEZF1	-0.0176192	0.074881	NFATC1	-0.0575549	7.1602e-10	NFYA	-0.0219437	0.00238591	ERF	-0.0406184	6.84936e-10	TEF	-0.0124128	0.0109175	NFIA	-0.0343869	8.05428e-13
215	MSX1	-0.150316	1.55676e-14	ELK1	-0.0691064	0.000741451	YEATS4(+)	-0.0578423	3.87e-15	DLX6(+)	-0.0416266	1.86e-08	PPARA	-0.0176516	0.0746102	ELK3	-0.0579217	5.55945e-10	IRX2	-0.0221464	0.00217038	ELF2	-0.0413751	3.26492e-10	NFIA	-0.0126746	0.00937007	DLX2	-0.0348005	4.25556e-13
216	MLX	-0.150737	1.31497e-14	ZNF250	-0.0694382	0.00069835	LHX2(+)	-0.0578677	3.78e-15	OTX1(+)	-0.0418481	1.56e-08	NR2F2	-0.0180449	0.0677529	RREB1	-0.0581139	4.88822e-10	SETDB1	-0.0221792	0.00214457	AHR	-0.0417269	2.29865e-10	PRRX2	-0.0143088	0.00319223	UBP1	-0.0348966	3.67709e-13
217	TRIM28	-0.151777	8.58121e-15	SP2	-0.0706939	0.000546931	OTX2(+)	-0.0579701	3.39e-15	FOXP4(+)	-0.0421872	1.19e-08	FOXP2	-0.018134	0.0668255	SP2	-0.0583244	4.23983e-10	MAFB	-0.0239946	0.00086491	TFDP1	-0.0417707	2.20984e-10	CREBL2	-0.0144498	0.00290259	RBBP5	-0.0353314	1.86115e-13
218	MEIS2	-0.152488	6.40756e-15	GTF3A	-0.0719492	0.000426685	TBL1XR1(+)	-0.0585247	1.85e-15	FOXG1(+)	-0.0422881	1.1e-08	THAP11	-0.0181804	0.0663359	FOSB	-0.0585935	3.52302e-10	HES1	-0.024117	0.00081444	VDR	-0.0420077	1.74438e-10	SHOX2	-0.0145227	0.00276732	FOXA1	-0.0356382	1.1427e-13
219	EGR1	-0.15304	5.11231e-15	BHLHE40	-0.073732	0.000298812	LHX9(+)	-0.0588391	1.31e-15	IKZF2(+)	-0.0434158	4.4e-09	RB1	-0.0185561	0.0603917	ZNF664	-0.0586063	3.52302e-10	HOXB3	-0.0246107	0.00062909	HSF2	-0.0424612	1.10002e-10	ELF2	-0.0151422	0.00178564	FOXC2	-0.0358632	7.98209e-14
220	SIX4	-0.153298	4.61124e-15	RUNX1	-0.0740924	0.000280299	FOXG1(+)	-0.0590411	1.05e-15	HOXB3(+)	-0.0446918	1.51e-09	ELK1	-0.0186127	0.0597757	RXRA	-0.0587145	3.32332e-10	TBP	-0.0247669	0.00058085	ZNF680	-0.0426057	9.52218e-11	RBBP5	-0.0154469	0.00143646	MYC	-0.035954	6.9274e-14
221	BCL11B	-0.153727	3.8705e-15	ZNF217	-0.0748186	0.000243379	DLX6(+)	-0.0610983	1.01e-16	NR2C1(+)	-0.0453706	8.46e-10	ZBTB2	-0.0188028	0.0570986	FOXJ3	-0.058741	3.29297e-10	EGR2	-0.0250324	0.00050514	E2F6	-0.043879	2.50815e-11	HLTF	-0.0156312	0.00125598	NKX2-5	-0.0362942	3.99213e-14
222	DDIT3	-0.154267	3.09691e-15	TRIM28	-0.0751494	0.000228243	SMAD1(+)	-0.0610992	1.01e-16	SP3(+)	-0.0454195	8.14e-10	MXD4	-0.0189262	0.0555088	KLF10	-0.0588913	2.98148e-10	EN2	-0.0253982	0.00041517	ZNF143	-0.0439013	2.46208e-11	KLF12	-0.0162149	0.000809916	NR2C1	-0.0363551	3.63355e-14
223	HEY1	-0.158218	5.69568e-16	ZNF227	-0.0757023	0.000204098	NR2F6(+)	-0.062399	2.22e-17	ZNF780B(+)	-0.0457886	5.92e-10	NFYA	-0.018948	0.0554504	ZNF143	-0.0590381	2.73424e-10	HOXB4	-0.0274001	0.00013417	SPDEF	-0.0441524	1.90221e-11	FOXP4	-0.016275	0.000775763	ZNF274	-0.0364238	3.26433e-14
224	FOXJ3	-0.160359	2.23945e-16	MSX1	-0.0765766	0.000170183	STAT5A(+)	-0.0633366	7.3e-18	HOXB13(+)	-0.0464648	3.27e-10	HSF1	-0.0194106	0.0496324	PBX3	-0.0604276	9.99569e-11	NR2C1	-0.0280578	9.1e-05	SOX6	-0.0443018	1.62887e-11	GATA2	-0.0163462	0.000736525	DLX3	-0.0365938	2.47943e-14
225	NR2F1	-0.160512	2.1055e-16	EGR2	-0.0769821	0.000156817	FOXO6(+)	-0.0644683	1.87e-18	ATF7(+)	-0.0466826	2.71e-10	SREBF1	-0.0205069	0.0372597	ATF6B	-0.0605289	9.36588e-11	ELK1	-0.0297828	3.15e-05	MESP1	-0.0444306	1.42531e-11	NR1H3	-0.0166522	0.000580829	KLF4	-0.0366071	2.44063e-14
226	ARID3A	-0.161786	1.21117e-16	CREB5	-0.0774145	0.000143601	E2F6(+)	-0.0666517	1.25e-19	E2F4(+)	-0.0483194	6.17e-11	CREB1	-0.0211352	0.0312293	MAX	-0.061306	5.32925e-11	SP9	-0.0302115	2.41e-05	ZNF274	-0.0447907	9.70006e-12	BDP1	-0.0168719	0.000490886	MAFF	-0.0367129	2.06012e-14
227	E2F4	-0.16324	6.35403e-17	SMAD5	-0.0789875	0.000102227	HOXB8(+)	-0.0668726	9.49e-20	NFE2L1(+)	-0.0483311	6.12e-11	DLX6	-0.021437	0.0290141	E2F6	-0.0615158	4.59503e-11	SIX1	-0.0302662	2.33e-05	NFE2L2	-0.0447921	9.70006e-12	ZNF770	-0.0169559	0.000460498	RFX3	-0.0368455	1.66219e-14
228	NR2F2	-0.165352	2.45659e-17	IRF2	-0.0803577	7.61566e-05	KLF12(+)	-0.0677589	3.08e-20	MLX(+)	-0.0494494	2.18e-11	E2F6	-0.0214816	0.0287811	HDAC2	-0.0621127	2.94461e-11	MSC	-0.0304522	2.08e-05	TGIF2	-0.0448102	9.6022e-12	PHF8	-0.0169647	0.000458968	RUNX2	-0.0369644	1.37122e-14
229	E2F7	-0.16624	1.64728e-17	TRPS1	-0.0807178	7.06336e-05	TBX2(+)	-0.0680075	2.25e-20	OTX2(+)	-0.04978	1.6e-11	USF2	-0.0218485	0.0261245	ZBTB14	-0.0624519	2.29363e-11	POLR3A	-0.0310549	1.42e-05	ZNF362	-0.0454819	4.62288e-12	ZNF148	-0.0170554	0.000428054	CD59	-0.0370864	1.12483e-14
230	BCL11A	-0.166401	1.53971e-17	ARNT	-0.0807595	7.03967e-05	ZEB1(+)	-0.0687284	8.88e-21	ZNF419(+)	-0.0500406	1.26e-11	ZNF205	-0.022804	0.0196713	GABPA	-0.062973	1.54909e-11	RBBP5	-0.0312829	1.23e-05	TCF12	-0.045764	3.40104e-12	FOXO4	-0.0175177	0.000296148	POU2F1	-0.0372499	8.59541e-15
231	NR3C1	-0.17024	2.60628e-18	NR2F1	-0.0814388	6.0694e-05	CREB1(+)	-0.0699475	1.8e-21	ARNT(+)	-0.0500601	1.24e-11	TP73	-0.022824	0.0196525	THAP11	-0.0635349	1.02207e-11	HIVEP3	-0.0314555	1.1e-05	ETV2	-0.0459953	2.64371e-12	GLIS2	-0.0177662	0.000241492	CHD1	-0.037268	8.39187e-15
232	MXI1	-0.177078	9.87507e-20	NR2F2	-0.0829228	4.34042e-05	NFE2L1(+)	-0.0707538	6.19e-22	E2F6(+)	-0.0501556	1.13e-11	TCF7L1	-0.0230549	0.0184805	NKX3-1	-0.0649498	3.40646e-12	SIN3A	-0.0319112	8.14e-06	THRA	-0.046165	2.19896e-12	NFYA	-0.0182849	0.000156364	HOXB7	-0.0376657	4.32971e-15
233	ZNF227	-0.180376	1.94789e-20	BCL11B	-0.0832712	4.02758e-05	EN1(+)	-0.0708949	5.15e-22	TBX6(+)	-0.0506782	6.92e-12	RFXAP	-0.0233384	0.0169918	SIX5	-0.0651098	3.03246e-12	NKX2-3	-0.0320514	7.43e-06	ZNF559	-0.0463026	1.89512e-12	ZFP14	-0.0183184	0.000152498	ZNF76	-0.0380263	2.34939e-15
234	HES1	-0.18379	3.50976e-21	JUN	-0.0860564	2.11037e-05	HOXA6(+)	-0.0715748	2.07e-22	ZNF429(+)	-0.0524274	1.25e-12	ZFY	-0.0234346	0.0166592	ARNT	-0.0651924	2.87247e-12	PRRX1	-0.0324821	5.56e-06	NKX2-5	-0.0463734	1.76019e-12	CREB5	-0.0186322	0.000116906	TFCP2L1	-0.03828	1.52616e-15
235	VEZF1	-0.183956	3.24625e-21	MLX	-0.0881786	1.27638e-05	MYEF2(+)	-0.071671	1.82e-22	HOXA4(+)	-0.0525392	1.12e-12	TFCP2L1	-0.0242684	0.0128728	CTCF	-0.0654992	2.27094e-12	ZNF143	-0.0326644	4.93e-06	MXI1	-0.0464594	1.60691e-12	ARNT2	-0.0186376	0.000116807	NKX3-1	-0.0383981	1.25175e-15
236	RUNX1	-0.185695	1.34171e-21	CREB1	-0.0890417	1.03812e-05	SPI1(+)	-0.0729925	3.01e-23	ZNF652(+)	-0.0529699	7.34e-13	PATZ1	-0.0248526	0.0108523	FOXO1	-0.0655119	2.27094e-12	NFATC1	-0.0332599	3.26e-06	NR2C2	-0.0468258	1.06766e-12	ZNF354B	-0.019323	6.35704e-05	ATF3	-0.0386153	8.63011e-16
237	ZNF567	-0.18704	6.74467e-22	HDAC2	-0.0901971	7.88289e-06	BATF(+)	-0.0747279	2.71e-24	POLE4(+)	-0.053037	6.89e-13	E2F4	-0.0249706	0.0104913	CREB3L4	-0.0658928	1.69272e-12	TIMM8A	-0.0340689	1.85e-06	KDM2B	-0.0471207	7.67366e-13	SIX5	-0.0206095	1.91588e-05	MAFK	-0.0386612	8.01981e-16
238	TP53	-0.188422	3.30705e-22	ARID3A	-0.0907072	6.9787e-06	ZNF586(+)	-0.0753948	1.06e-24	KLF16(+)	-0.0536391	3.79e-13	UBTF	-0.0253187	0.00938393	STAT3	-0.0663347	1.19567e-12	PATZ1	-0.0345099	1.36e-06	FOXJ2	-0.0478923	3.1734e-13	FOXC1	-0.0212947	9.8452e-06	ELF1	-0.0388296	6.01061e-16
239	SMAD5	-0.188711	2.86284e-22	NR3C1	-0.0908916	6.70495e-06	SIX1(+)	-0.0772039	7.83e-26	ZNF148(+)	-0.0554421	5.9e-14	ATF2	-0.0253951	0.00919604	HCFC1	-0.0688074	1.58469e-13	OTX1	-0.0345538	1.32e-06	TAF1	-0.0487934	1.12383e-13	USF2	-0.0217489	6.29604e-06	SOX2	-0.0388797	5.54185e-16
240	ELF2	-0.193619	2.1343e-23	VEZF1	-0.0919323	5.18089e-06	HOXB13(+)	-0.078652	9.32e-27	PBX3(+)	-0.0562082	2.63e-14	TEF	-0.0257818	0.00819385	NFKB1	-0.0689235	1.45561e-13	BACH2	-0.035	9.56e-07	ZFP64	-0.0490251	8.59158e-14	BRF2	-0.022124	4.31207e-06	KLF16	-0.0389905	4.59181e-16
241	MYBL1	-0.193768	1.98337e-23	HEY1	-0.0937896	3.23031e-06	ZNF107(+)	-0.0791013	4.79e-27	NFIB(+)	-0.0566222	1.69e-14	GABPB1	-0.0258633	0.00801738	IRF3	-0.0692412	1.12607e-13	CHD1	-0.0364926	3.18e-07	GABPA	-0.0491265	7.6619e-14	GABPA	-0.0221571	4.18473e-06	SMC3	-0.0390766	3.97161e-16
242	SOX2	-0.197956	2.04559e-24	PPARD	-0.0954481	2.104e-06	PKNOX1(+)	-0.0793293	3.43e-27	RBBP5(+)	-0.0578854	4.31e-15	ATF6	-0.0283409	0.00341723	USF2	-0.0692568	1.12607e-13	FOXP2	-0.0370256	2.13e-07	POU3F1	-0.0493503	5.90264e-14	YY1	-0.0227738	2.2092e-06	MSX2	-0.0391235	3.68172e-16
243	MYBL2	-0.204008	7.02772e-26	RFXANK	-0.0960925	1.78504e-06	SOX12(+)	-0.0841688	1.96e-30	PPARG(+)	-0.0613357	8.81e-17	E2F5	-0.0297511	0.00202265	SIN3A	-0.0692697	1.12607e-13	FOXJ2	-0.0381474	8.9e-08	STAT5A	-0.0494348	5.36793e-14	E2F6	-0.0228443	2.05879e-06	IRX3	-0.039542	1.76072e-16
244	HEY2	-0.204441	5.5298e-26	KLF4	-0.0980747	1.06161e-06	TWIST2(+)	-0.0844786	1.2e-30	ZBTB7B(+)	-0.0630072	1.24e-17	ZNF84	-0.0301952	0.00171071	NR2C2	-0.0697051	7.89833e-14	NFE2L3	-0.0387489	5.51e-08	SIX5	-0.0496589	4.12718e-14	DLX3	-0.0230902	1.59139e-06	EN1	-0.0397599	1.19971e-16
245	ZNF281	-0.204655	4.93017e-26	HEY2	-0.0995031	7.23211e-07	MEF2A(+)	-0.0874156	1.04e-32	ETV5(+)	-0.0646522	1.72e-18	E2F3	-0.0310023	0.0012561	NR1D2	-0.0699137	6.69748e-14	SIX2	-0.0391726	3.92e-08	TCF3	-0.0499178	3.03945e-14	HOXB7	-0.0231307	1.53011e-06	ZFY	-0.0402542	4.94122e-17
246	SP1	-0.205802	2.57728e-26	E2F4	-0.099837	6.64158e-07	RUNX1(+)	-0.0881427	3.12e-33	MEF2C(+)	-0.0661688	2.66e-19	SOX6	-0.0311476	0.00119195	ZBTB2	-0.071073	2.52102e-14	CREB3L1	-0.0393402	3.43e-08	NR2F6	-0.0499589	2.91017e-14	PLAGL1	-0.0242095	4.73816e-07	HOXA10	-0.040451	3.47583e-17
247	TCF7L1	-0.208365	5.94933e-27	MYBL1	-0.0998931	6.58511e-07	PPARA(+)	-0.0882851	2.47e-33	BRF2(+)	-0.0663232	2.21e-19	MGA	-0.0312912	0.00113166	NR3C1	-0.0710968	2.50699e-14	ELF2	-0.0402282	1.64e-08	RFX1	-0.050026	2.70007e-14	NFIC	-0.0243437	4.09318e-07	CREB1	-0.0406201	2.56878e-17
248	KLF13	-0.208592	5.25116e-27	FOSB	-0.099968	6.49544e-07	NR1H3(+)	-0.0888669	9.41e-34	ATF6(+)	-0.0665693	1.63e-19	PHF8	-0.031666	0.000983527	RFX5	-0.0716389	1.58096e-14	CEBPZ	-0.0402889	1.58e-08	BATF	-0.0504646	1.59352e-14	SOX2	-0.0264514	3.52698e-08	EGR3	-0.0410718	1.12401e-17
249	THAP11	-0.212797	4.45707e-28	ATF1	-0.100567	5.54044e-07	SP6(+)	-0.0894273	3.68e-34	SIX1(+)	-0.0666431	1.49e-19	ISL1	-0.032124	0.000819305	GABPB1	-0.0716957	1.5276e-14	NEUROD2	-0.0409607	9.01e-09	OTX1	-0.0512294	6.29685e-15	CREB3	-0.0267007	2.62406e-08	IRF7	-0.0414779	5.30931e-18
250	UTP18	-0.213555	2.85928e-28	CUX1	-0.100785	5.25021e-07	DDIT3(+)	-0.0917602	6.84e-36	MZF1(+)	-0.0683474	1.7e-20	TEAD4	-0.0325062	0.000702957	RBBP5	-0.0717027	1.5276e-14	ZNF362	-0.0415214	5.58e-09	PPARA	-0.0514857	4.60846e-15	TFAP4	-0.0269146	2.0254e-08	TFF3	-0.0423205	1.09368e-18
251	BHLHE40	-0.215536	8.77518e-29	ESRRA	-0.100817	5.24233e-07	FOXP2(+)	-0.0924805	1.96e-36	GABPA(+)	-0.0692141	5.55e-21	CTCF	-0.0346994	0.000279531	POLR2A	-0.0723814	8.58602e-15	SOX6	-0.0439743	6.35e-10	THAP11	-0.0515906	4.06953e-15	RFXANK	-0.0276467	8.17661e-09	FOSL2	-0.0423267	1.08913e-18
252	THRB	-0.215774	7.66075e-29	KLF13	-0.101196	4.74851e-07	NFATC2(+)	-0.0927458	1.24e-36	RXRB(+)	-0.0700608	1.83e-21	FHL2	-0.0347131	0.000279531	POU2F1	-0.0725635	7.41973e-15	NR2C2	-0.0442162	5.14e-10	HOXA7	-0.0517934	3.17851e-15	TCF7	-0.0277998	6.76046e-09	POU2F2	-0.0426169	6.2897e-19
253	CHD2	-0.218647	1.34495e-29	CEBPA	-0.101403	4.51463e-07	EGR4(+)	-0.095135	1.81e-38	YBX1(+)	-0.0701467	1.64e-21	H2AFY	-0.0350225	0.000246857	UBTF	-0.0726792	6.80402e-15	PBX1	-0.0443596	4.53e-10	TFAP2C	-0.0519754	2.54614e-15	MSX1	-0.0282213	3.97172e-09	ARID3A	-0.0426834	5.5767e-19
254	MAZ	-0.218723	1.29416e-29	TCF7L1	-0.101821	4.04309e-07	CTCF(+)	-0.0953462	1.24e-38	SOX12(+)	-0.0706589	8.32e-22	CEBPZ	-0.0350702	0.000243278	LRRFIP1	-0.0728172	6.11641e-15	GTF2F1	-0.0447189	3.28e-10	MEIS2	-0.0522793	1.74716e-15	HIVEP3	-0.0283889	3.21058e-09	MAX	-0.0427094	5.34548e-19
255	NFYA	-0.221176	2.87501e-30	ZBTB7A	-0.101924	3.95709e-07	MSX1(+)	-0.0959421	4.24e-39	ETV4(+)	-0.0710521	4.93e-22	TP53	-0.0353277	0.000218106	MEIS1	-0.0729193	5.67873e-15	NFATC3	-0.0454277	1.69e-10	NFYA	-0.0528322	8.70893e-16	FOXC2	-0.0288393	1.80432e-09	TBX1	-0.0427943	4.57324e-19
256	POLE3	-0.224114	4.62451e-31	ELF2	-0.102124	3.76757e-07	IKZF1(+)	-0.0960127	3.75e-39	SP2(+)	-0.0713106	3.5e-22	POU3F1	-0.0389452	4.0499e-05	E2F5	-0.0731049	4.89177e-15	RXRB	-0.0466705	5.2e-11	HOXB3	-0.0534203	4.11883e-16	POU2F2	-0.0291638	1.17861e-09	CREB3	-0.0432553	1.89777e-19
257	ATF1	-0.227358	6.00642e-32	MEF2B	-0.102455	3.45732e-07	CREM(+)	-0.0989424	1.71e-41	LHX9(+)	-0.0726411	5.75e-23	OTX1	-0.0397351	2.76879e-05	TEAD4	-0.0732806	4.25157e-15	SMARCC1	-0.0469887	3.84e-11	ATF2	-0.0534736	3.87065e-16	ZNF281	-0.0293351	9.41657e-10	POU6F2	-0.0433947	1.4567e-19
258	FOSL2	-0.229334	1.70282e-32	MXI1	-0.102539	3.40105e-07	E2F2(+)	-0.098944	1.71e-41	ZNF585A(+)	-0.072945	3.8e-23	SP4	-0.0399519	2.50126e-05	CREB3	-0.074157	1.95477e-15	MGA	-0.0469917	3.84e-11	TEF	-0.0535662	3.45713e-16	MAFG	-0.0312563	6.76618e-11	FOXN3	-0.0434839	1.23284e-19
259	FOSL1	-0.229758	1.30565e-32	THRB	-0.102781	3.19998e-07	PLAG1(+)	-0.0993967	7.37e-42	RORC(+)	-0.0730764	3.19e-23	SIX5	-0.0410828	1.44285e-05	RUNX3	-0.0741643	1.95477e-15	NFIA	-0.0470394	3.69e-11	CREM	-0.053996	1.99081e-16	ALX1	-0.0317687	3.2729e-11	ZNF394	-0.0436424	9.10123e-20
260	CEBPZ	-0.232241	2.61833e-33	UTP18	-0.103444	2.66908e-07	KDM5A(+)	-0.100158	1.77e-42	CREM(+)	-0.0736564	1.43e-23	TBL1XR1	-0.0417281	1.03743e-05	HSF1	-0.0756023	5.35834e-16	HLF	-0.0483608	1.01e-11	IRX3	-0.054889	6.19062e-17	PPARG	-0.0332504	3.69011e-12	PPARG	-0.044196	3.0626e-20
261	JDP2	-0.236	2.22795e-34	ZNF101	-0.104933	1.79207e-07	PATZ1(+)	-0.100502	9.26e-43	HOXA6(+)	-0.0751239	1.85e-24	ETV7	-0.0424033	7.30575e-06	CEBPZ	-0.0757411	4.80106e-16	ATF4	-0.0484101	9.64e-12	LHX2	-0.0549515	5.73763e-17	SIX1	-0.0337059	1.85386e-12	IRF1	-0.0442459	2.79543e-20
262	NR2C2	-0.236628	1.47696e-34	PKNOX1	-0.105178	1.69797e-07	E2F4(+)	-0.101221	2.36e-43	TBL1XR1(+)	-0.0753693	1.31e-24	STAT2	-0.0439043	3.30776e-06	NFIB	-0.0758507	4.42118e-16	KDM5A	-0.0485127	8.75e-12	NR4A2	-0.055263	3.81591e-17	TBX1	-0.0351344	2.02575e-13	KLF5	-0.0443839	2.13949e-20
263	SNAI1	-0.239412	2.29397e-35	ZNF281	-0.105577	1.52419e-07	GRHL2(+)	-0.101528	1.32e-43	SP1(+)	-0.0760337	5.13e-25	FOS	-0.0448314	2.00383e-06	NRF1	-0.0761635	3.36692e-16	SPIB	-0.0486697	7.51e-12	FOXA1	-0.0552936	3.68901e-17	POU6F2	-0.035834	6.63124e-14	BACH2	-0.045046	5.72147e-21
264	MECOM	-0.246597	1.65312e-37	ZNF567	-0.107359	9.10091e-08	HOXA9(+)	-0.10164	1.07e-43	HOXB8(+)	-0.0766344	2.17e-25	MYC	-0.0452404	1.6028e-06	E2F4	-0.0766309	2.21507e-16	RFX5	-0.049111	4.82e-12	ZNF544	-0.0555175	2.75304e-17	DLX2	-0.0361884	3.73557e-14	ATF6	-0.0452057	4.16919e-21
265	KLF4	-0.247462	9.09279e-38	CHD2	-0.107531	8.72041e-08	FOXJ3(+)	-0.102358	2.69e-44	CHD2(+)	-0.0793079	4.26e-27	USF1	-0.0489812	1.83851e-07	GRHL2	-0.0772209	1.29434e-16	HOXB2	-0.0494316	3.5e-12	FOXO4	-0.0570928	3.27878e-18	BPTF	-0.0365529	2.05814e-14	CREB5	-0.0452314	3.99141e-21
266	CREB5	-0.249008	3.08726e-38	MEF2D	-0.107533	8.72041e-08	CREB3L1(+)	-0.103601	2.42e-45	PKNOX1(+)	-0.0793763	3.87e-27	FOXD1	-0.049672	1.21148e-07	OTX1	-0.0774738	1.0628e-16	MSX1	-0.0494375	3.49e-12	RELA	-0.0582393	6.79264e-19	HOXC6	-0.0394384	1.45807e-16	ELF2	-0.0452767	3.67104e-21
267	TFDP1	-0.250477	1.09927e-38	FOXJ3	-0.109168	5.43615e-08	TCF7L1(+)	-0.103726	1.9e-45	MYB(+)	-0.0803554	8.91e-28	TCF12	-0.0503007	8.32358e-08	NFYC	-0.0780565	6.22483e-17	E2F6	-0.0499803	2.03e-12	PBX3	-0.0585564	4.37677e-19	TFE3	-0.0402371	3.49198e-17	ALX1	-0.0453466	3.21066e-21
268	ESR2	-0.253487	1.28375e-39	SOX2	-0.110225	3.98153e-08	HCFC1(+)	-0.104715	2.73e-46	CREB1(+)	-0.0809028	3.89e-28	TCF4	-0.0514903	4.05033e-08	ZNF84	-0.0780761	6.22483e-17	CIC	-0.0503146	1.45e-12	ETV3	-0.059005	2.33351e-19	RUNX2	-0.0404196	2.51598e-17	ETV5	-0.0455276	2.23511e-21
269	RB1	-0.253493	1.28375e-39	NFKB2	-0.111141	3.03659e-08	NFYC(+)	-0.104801	2.31e-46	FOXP2(+)	-0.084195	2.36e-30	NRF1	-0.052269	2.47082e-08	KLF7	-0.0792915	1.97411e-17	ARID5B	-0.0528165	1.01e-13	RORA	-0.0597397	8.26819e-20	ERG	-0.0406213	1.74766e-17	GLI1	-0.0456007	1.94093e-21
270	PKNOX1	-0.255753	2.52949e-40	FOS	-0.112652	1.92144e-08	ERG(+)	-0.106041	1.98e-47	SRF(+)	-0.0854152	3.38e-31	E2F1	-0.0547826	4.80779e-09	PATZ1	-0.0793115	1.97411e-17	RFX3	-0.0529644	8.66e-14	NR6A1	-0.0603018	3.69176e-20	NR2F1	-0.0409183	1.02118e-17	SNAI2	-0.0456023	1.94093e-21
271	LEF1	-0.256824	1.16781e-40	SNAI1	-0.11499	9.39375e-09	SOX10(+)	-0.106479	8.25e-48	TEAD2(+)	-0.0855806	2.6e-31	IRF9	-0.0549213	4.41449e-09	TEF	-0.0793224	1.97411e-17	PSMD12	-0.0593042	5.74e-17	PATZ1	-0.0607847	1.86624e-20	POU3F1	-0.0428722	2.55492e-19	NFATC4	-0.0459537	9.53702e-22
272	EZH2	-0.257455	7.42268e-41	NFYA	-0.117279	4.55775e-09	DLX1(+)	-0.107083	2.46e-48	ZNF586(+)	-0.0870701	2.32e-32	HOXD11	-0.0565473	1.50254e-09	ATF1	-0.0793253	1.97411e-17	ELK4	-0.0596101	3.99e-17	TFDP2	-0.0609083	1.56907e-20	GATA3	-0.0431755	1.4247e-19	JUND	-0.0470334	1.01013e-22
273	ELF1	-0.258571	3.29598e-41	STAT1	-0.119067	2.57016e-09	TFDP1(+)	-0.107599	8.67e-49	PSMD12(+)	-0.0875876	9.92e-33	EZH2	-0.0570312	1.08958e-09	FOS	-0.0813447	2.87225e-18	NR2F1	-0.0596814	3.68e-17	BRF1	-0.0617424	4.64256e-21	ATF6B	-0.0432367	1.27094e-19	NR2F1	-0.0472049	7.08424e-23
274	EGR2	-0.271334	2.09008e-45	CEBPZ	-0.119861	1.99774e-09	EN2(+)	-0.108588	1.15e-49	MAZ(+)	-0.0894883	4.15e-34	E2F7	-0.0577141	6.77047e-10	YY1	-0.0819368	1.62835e-18	TFAP2C	-0.0602166	1.91e-17	RBBP5	-0.062123	2.65071e-21	HOXA10	-0.0439572	3.09407e-20	SALL2	-0.0475284	3.58492e-23
275	IRF4	-0.272367	9.41346e-46	MECOM	-0.120959	1.40091e-09	SP4(+)	-0.108809	7.36e-50	MXI1(+)	-0.0896029	3.44e-34	PBX3	-0.0603134	1.03359e-10	E2F3	-0.0822049	1.27685e-18	ERF	-0.0635013	2.91e-19	MEF2D	-0.0625951	1.31395e-21	EN1	-0.0462158	3.16053e-22	HOXC8	-0.047635	2.87973e-23
276	MEIS1	-0.274466	1.82623e-46	RB1	-0.120973	1.40091e-09	GLI3(+)	-0.108893	6.21e-50	ZNF107(+)	-0.0904633	8e-35	JUN	-0.0616023	3.95089e-11	CHD2	-0.0840754	1.9991e-19	E2F2	-0.0640077	1.5e-19	KLF12	-0.0626558	1.20864e-21	MSC	-0.047521	2.02534e-23	AHCTF1	-0.0486429	3.29668e-24
277	IRF3	-0.27512	1.09868e-46	RELB	-0.121035	1.39142e-09	GTF2B(+)	-0.109581	1.51e-50	DLX1(+)	-0.0905397	7.05e-35	CD59	-0.0627173	1.6946e-11	CREB1	-0.0843168	1.60445e-19	HOXA3	-0.0648105	5.21e-20	FOXN3	-0.0632246	5.14095e-22	MSX2	-0.0478972	9.06774e-24	POU3F1	-0.0487799	2.4652e-24
278	NFKB2	-0.275496	8.23393e-47	MAFG	-0.121541	1.186e-09	POU2F1(+)	-0.11055	2.01e-51	IKZF1(+)	-0.0917591	8.69e-36	HIF1A	-0.062869	1.52213e-11	DBP	-0.0844263	1.477e-19	HOXB9	-0.0654154	2.33e-20	IRX5	-0.0635131	3.33609e-22	SOX4	-0.0479709	7.77465e-24	TWIST2	-0.0489894	1.56947e-24
279	RAD21	-0.275821	6.42631e-47	ESR2	-0.122851	7.7078e-10	HOXC4(+)	-0.111154	5.69e-52	MTF1(+)	-0.0921908	4.12e-36	SOX9	-0.0665729	8.05696e-13	TGIF1	-0.0846793	1.17212e-19	TGIF2	-0.0657873	1.43e-20	RFX7	-0.0636302	2.81128e-22	SF1	-0.048367	3.32604e-24	HOXC11	-0.049006	1.52855e-24
280	MAFG	-0.276616	3.44709e-47	POU2F3	-0.123123	7.0981e-10	UQCRB(+)	-0.111637	2.06e-52	TBX2(+)	-0.0948709	3.66e-38	SOX4	-0.0667785	6.8766e-13	ELK4	-0.0847934	1.07551e-19	GRHL2	-0.0661572	8.74e-21	JDP2	-0.0646301	6.09519e-23	TBX3	-0.048554	2.22294e-24	KLF10	-0.0502502	9.56044e-26
281	IRF9	-0.279725	2.87864e-48	ETV6	-0.123989	5.33838e-10	ZNF146(+)	-0.112357	4.5e-53	UQCRB(+)	-0.0949764	3.04e-38	NFIB	-0.0684039	1.83295e-13	FOSL2	-0.0862923	2.30162e-20	TLX1	-0.0678982	8.16e-22	HEY2	-0.0646526	5.93643e-23	ETS1	-0.048961	9.14013e-25	NFIC	-0.0506973	3.49561e-26
282	BRCA1	-0.28096	1.07064e-48	BCLAF1	-0.124395	4.69267e-10	SPIB(+)	-0.113083	9.63e-54	MESP1(+)	-0.0967125	1.33e-39	HOXB13	-0.0722564	6.88737e-15	ELK1	-0.0868355	1.33767e-20	TCF7	-0.0697636	5.86e-23	SETDB1	-0.0647468	5.1698e-23	FOXP1	-0.0490489	7.56931e-25	TGIF1	-0.0512298	1.04065e-26
283	MEF2D	-0.282004	4.62769e-49	NFKB1	-0.124793	4.13517e-10	NFYB(+)	-0.114135	1.01e-54	PAX6(+)	-0.0967625	1.22e-39	SMARCC2	-0.0730091	3.55468e-15	MYLK	-0.0882712	2.96062e-21	NKX2-5	-0.0702671	2.88e-23	HOXD10	-0.0648495	4.44277e-23	NFATC4	-0.0510391	8.66458e-27	ETS2	-0.0516468	4.00237e-27
284	POU2F3	-0.28339	1.52229e-49	STAT3	-0.125273	3.54034e-10	HOXD9(+)	-0.115409	6.34e-56	SREBF2(+)	-0.0972366	5.16e-40	BCL11A	-0.0737361	1.86556e-15	ETS1	-0.0891427	1.18927e-21	GTF3C5	-0.0719418	2.49e-24	SIN3A	-0.0656584	1.25596e-23	BHLHE41	-0.0517631	1.63998e-27	HOXA7	-0.0523092	8.58415e-28
285	STAT3	-0.283472	1.43751e-49	JDP2	-0.125545	3.25591e-10	THAP11(+)	-0.115505	5.17e-56	PAX9(+)	-0.0984795	5.21e-41	HLF	-0.074014	1.46655e-15	IRF7	-0.0893214	1.01677e-21	VDR	-0.0727322	7.72e-25	FOXK1	-0.0659822	7.5816e-24	EDN1	-0.0519968	9.55339e-28	FOXA3	-0.0523775	7.38586e-28
286	TGIF2	-0.291139	2.45713e-52	SMARCC2	-0.12567	3.14946e-10	HOXB7(+)	-0.11582	2.6e-56	GLIS2(+)	-0.101099	3.76e-43	MLXIP	-0.0748136	7.2272e-16	CREB5	-0.091763	7.00588e-23	KLF12	-0.0736913	1.83e-25	BARX2	-0.0665467	3.13423e-24	TCF7L2	-0.0537992	1.32122e-29	RARB	-0.0540646	1.31134e-29
287	SP3	-0.291431	1.94007e-52	THAP11	-0.126843	2.1392e-10	KLF9(+)	-0.115873	2.33e-56	PATZ1(+)	-0.101835	9.22e-44	TP63	-0.0779665	3.82812e-17	ELF1	-0.0921316	4.82063e-23	SIX4	-0.0764433	2.69e-27	GLIS2	-0.0680708	2.69629e-25	SMAD1	-0.054419	2.95415e-30	BRF2	-0.0543033	7.40658e-30
288	SPIB	-0.293279	4.07989e-53	NFIB	-0.130601	5.77506e-11	NR2C2(+)	-0.116011	1.73e-56	NFATC1(+)	-0.105528	6.8e-47	E2F8	-0.0875233	2.45602e-21	FOXD1	-0.0926248	2.87957e-23	E2F3	-0.0778493	2.93e-28	GABPB1	-0.069787	1.58964e-26	REST	-0.0545788	2.00806e-30	CEBPB	-0.0547526	2.48635e-30
289	ETV6	-0.297735	8.91135e-55	CEBPB	-0.132386	3.06145e-11	BPTF(+)	-0.116825	2.89e-57	ZNF57(+)	-0.106049	2.43e-47	POLE4	-0.0888684	5.87855e-22	REL	-0.0933955	1.25059e-23	GLI2	-0.0793601	2.57e-29	GMEB2	-0.0701801	8.27281e-27	RARB	-0.0550347	6.64022e-31	JUNB	-0.0549066	1.71957e-30
290	IKZF1	-0.299388	2.1347e-55	IRF3	-0.133738	1.92857e-11	MESP1(+)	-0.119012	2.19e-59	MYEF2(+)	-0.107059	3.19e-48	NFYB	-0.0890013	5.15644e-22	IRX4	-0.0936574	9.7192e-24	SOX21	-0.082432	1.59e-31	VEZF1	-0.070203	8.03511e-27	IRX4	-0.0557828	1.03441e-31	FOXO1	-0.0553048	6.47902e-31
291	EP300	-0.299464	2.01883e-55	ATF3	-0.135345	1.07629e-11	E2F8(+)	-0.119744	4.2e-60	HOXC4(+)	-0.108039	4.36e-49	TFAP2A	-0.0920065	1.96517e-23	TCF4	-0.0980308	5.93661e-26	NFE2L2	-0.0839549	1.2e-32	GLIS3	-0.0703283	6.56288e-27	KMT2A	-0.0572595	2.44847e-33	MYNN	-0.0555685	3.395e-31
292	IRF7	-0.306758	3.16812e-58	POLE4	-0.135391	1.07015e-11	TFAP2D(+)	-0.119764	4.04e-60	SF1(+)	-0.109376	2.83e-50	YY1	-0.094557	1.07347e-24	ATF6	-0.098098	5.77857e-26	ETV5	-0.0839677	1.18e-32	TFAP2A	-0.0717982	5.35564e-28	DLX1	-0.0573904	1.75761e-33	HOXA9	-0.0556757	2.6266e-31
293	JUN	-0.31214	2.42991e-60	SP3	-0.135715	9.59297e-12	ETV4(+)	-0.11987	3.19e-60	STAT3(+)	-0.109687	1.49e-50	NKX2-3	-0.0950003	6.50812e-25	GTF2F1	-0.0988638	2.42253e-26	HES6	-0.0863827	1.72e-34	KLF16	-0.0718572	4.88343e-28	SMC3	-0.0578767	5.0125e-34	CUX1	-0.0565475	2.94143e-32
294	TFDP2	-0.314417	3.0082e-61	TGIF2	-0.136367	7.60111e-12	PHF8(+)	-0.120584	6.31e-61	RAD21(+)	-0.110733	1.69e-51	IRX4	-0.0954863	3.74511e-25	HOXD11	-0.099167	1.77995e-26	HCFC1	-0.0895721	5.36e-37	E2F3	-0.0738121	1.61594e-29	BACH2	-0.0584341	1.18065e-34	HIVEP3	-0.0567911	1.59952e-32
295	PSMD12	-0.31604	6.72631e-62	LEF1	-0.137423	5.22874e-12	ZNF740(+)	-0.121869	3.3e-62	ATF5(+)	-0.113035	1.32e-53	STAT1	-0.0958883	2.4125e-25	FOXP1	-0.100559	3.43952e-27	FOXD3	-0.0898922	2.99e-37	HOXC10	-0.0747658	2.96431e-30	NKX2-5	-0.0588012	4.54165e-35	EDN1	-0.0570099	9.24567e-33
296	ERF	-0.3168	3.34742e-62	BCL3	-0.138875	3.04827e-12	HDAC2(+)	-0.122425	9.16e-63	CREB3L1(+)	-0.11411	1.31e-54	MAZ	-0.10121	3.90436e-28	TP63	-0.101297	1.47706e-27	TCF3	-0.0909032	4.59e-38	RFXANK	-0.0749794	2.03774e-30	MYNN	-0.0603323	7.65431e-37	EP300	-0.0585512	1.70283e-34
297	SP4	-0.317569	1.64713e-62	RORB	-0.139366	2.55733e-12	NR2F2(+)	-0.122437	8.95e-63	GRHL2(+)	-0.11418	1.14e-54	BCLAF1	-0.112131	2.4862e-34	STAT2	-0.101821	8.67144e-28	BHLHE41	-0.0926896	1.59e-39	KLF9	-0.075015	1.93064e-30	TWIST2	-0.0604497	5.60094e-37	MESP1	-0.0586039	1.5007e-34
298	POLE4	-0.318424	7.46503e-63	KLF10	-0.140394	1.74313e-12	THRB(+)	-0.122581	6.45e-63	HOXA9(+)	-0.1142	1.09e-54	FOXP1	-0.113645	3.15092e-35	KLF13	-0.102338	5.11234e-28	SMAD5	-0.0934842	3.54e-40	TBX1	-0.0761356	2.53934e-31	TGIF2	-0.0607723	2.35466e-37	GABPB1	-0.0593115	2.35631e-35
299	ETV5	-0.319769	2.12539e-63	SP1	-0.141049	1.36949e-12	FOXC1(+)	-0.122861	3.38e-63	HOXB7(+)	-0.114494	5.83e-55	NFE2L1	-0.114631	8.03325e-36	STAT1	-0.104102	5.99996e-29	IRX3	-0.0960088	2.6e-42	NR2F2	-0.0763641	1.68694e-31	HOXC11	-0.0607778	2.33555e-37	SPDEF	-0.0606802	6.01648e-37
300	FOXO3	-0.320327	1.26798e-63	SMAD1	-0.141683	1.09748e-12	MAX(+)	-0.12291	3.03e-63	ERG(+)	-0.115528	6.24e-56	MYLK	-0.124258	6.45425e-42	IRF9	-0.109547	5.23282e-32	HSF1	-0.0973036	1.99e-43	TEAD1	-0.0792113	8.33148e-34	HOXC10	-0.062058	6.84609e-39	DDIT3	-0.0643639	1.98881e-41
301	RORB	-0.3237	5.13946e-65	MEIS1	-0.142053	9.62218e-13	FOXP4(+)	-0.123395	9.81e-64	HCFC1(+)	-0.116102	1.78e-56	TFDP1	-0.127292	6.1167e-44	JUN	-0.113177	4.08208e-34	RUNX3	-0.097911	5.92e-44	MAFK	-0.0792992	7.1214e-34	GLI2	-0.0646212	4.71502e-42	ETS1	-0.0645482	1.18167e-41
302	FOSB	-0.330096	1.03851e-67	POU2F2	-0.142101	9.56823e-13	SOX6(+)	-0.123453	8.62e-64	SP4(+)	-0.116845	3.53e-57	BRCA1	-0.146406	6.75628e-58	CREB3L2	-0.113185	4.08208e-34	BCL11A	-0.0983666	2.4e-44	MSX1	-0.079616	3.928e-34	MAZ	-0.0646212	4.71502e-42	FOSB	-0.0649357	3.87882e-42
303	KLF16	-0.330609	6.34954e-68	CEBPD	-0.143819	4.93333e-13	ZNF23(+)	-0.124659	5.1e-65	EGR4(+)	-0.116933	2.93e-57	FOXM1	-0.149034	5.67228e-60	MLXIP	-0.115828	1.30007e-35	E2F4	-0.0983832	2.35e-44	SREBF1	-0.080165	1.38188e-34	HCFC1	-0.0652492	7.63821e-43	WRNIP1	-0.0650755	2.61401e-42
304	ERG	-0.331407	2.92355e-68	YY1	-0.144699	3.52668e-13	TAF7(+)	-0.125001	2.28e-65	NR2C2(+)	-0.117872	3.67e-58	SMC3	-0.16546	7.34461e-74	TFAP2A	-0.116584	5.29779e-36	SOX2	-0.0990265	6.4e-45	CREB1	-0.0804141	8.63508e-35	TFDP2	-0.0652814	6.99952e-43	REL	-0.0654178	9.71428e-43
305	STAT1	-0.334175	1.89322e-69	ATF4	-0.147108	1.35978e-13	BCLAF1(+)	-0.125178	1.51e-65	CUX1(+)	-0.11826	1.55e-58	RAD21	-0.194453	5.06381e-102	TFCP2L1	-0.125544	1.39648e-41	SOX4	-0.104697	4.56e-50	HOXA10	-0.0829466	6.00277e-37	SMAD5	-0.0660759	6.84094e-44	BCL11A	-0.0661655	1.07904e-43
306	NFKB1	-0.334817	1.01005e-69	SP4	-0.149504	5.18544e-14	AGMAT(+)	-0.125634	5.15e-66	PLAG1(+)	-0.119981	3.21e-60	POLE3	-0.199362	2.90277e-107	BCLAF1	-0.140074	9.55377e-52	HDAC1	-0.104723	4.37e-50	RREB1	-0.0829547	5.97474e-37	GTF2F1	-0.0665171	1.84951e-44	TCF4	-0.0666599	2.5018e-44
307	SIN3A	-0.339517	8.88166e-72	FOXC1	-0.150691	3.22118e-14	ISL1(+)	-0.126945	2.24e-67	BATF(+)	-0.120061	2.7e-60	HDAC2	-0.212559	4.77149e-122	SOX4	-0.145476	1.37718e-55	HOXB7	-0.105665	5.71e-51	MAF	-0.0865309	4.14534e-40	SIX2	-0.0672521	2.04266e-45	TWIST1	-0.0675874	1.54509e-45
308	MEF2C	-0.3424	4.69862e-73	IRF7	-0.151379	2.45408e-14	ZNF71(+)	-0.127506	5.81e-68	TFAP2D(+)	-0.120612	7.73e-61							POU3F2	-0.107575	8.64e-53	SMARCC2	-0.0869483	1.75447e-40	DLX6	-0.0695056	2.07464e-48	BHLHE41	-0.0681833	2.62587e-46
309	SMAD1	-0.344093	8.28699e-74	EP300	-0.152275	1.71221e-14	HOXD4(+)	-0.127564	5.07e-68	KDM5A(+)	-0.120763	5.51e-61							HOXB13	-0.110561	1.05e-55	CEBPZ	-0.0889878	2.36091e-42	GLI1	-0.0699377	5.39388e-49	ZBTB7A	-0.0688556	3.3618e-47
310	USF2	-0.345373	2.2255e-74	KLF16	-0.155115	5.30096e-15	HMGA2(+)	-0.128198	1.09e-68	THRB(+)	-0.121492	1.05e-61							SMARCC2	-0.112176	2.58e-57	FOSL2	-0.0907336	5.46387e-44	TCF7L1	-0.0705967	6.88009e-50	EGR2	-0.0708127	7.32092e-50
311	RUNX3	-0.348646	7.32278e-76	TFAP2A	-0.155671	4.24208e-15	POLR3G(+)	-0.128632	3.83e-69	POU2F1(+)	-0.122551	9.1e-63							VEZF1	-0.112427	1.46e-57	NFAT5	-0.0915776	8.67262e-45	SALL2	-0.0709523	2.23622e-50	MSX1	-0.0710759	3.21479e-50
312	SRF	-0.351426	3.91512e-77	JUNB	-0.156131	3.53439e-15	E2F7(+)	-0.130121	9.99e-71	ZNF695(+)	-0.122908	3.99e-63							NFIX	-0.117104	2.3e-62	ELK4	-0.093358	1.66428e-46	DBP	-0.0714432	4.6813e-51	XBP1	-0.0712224	2.04605e-50
313	FOS	-0.356031	2.8791e-79	IRF4	-0.1569	2.6166e-15	ZNF141(+)	-0.131765	1.68e-72	HOXD9(+)	-0.123841	4.53e-64							NFYB	-0.121795	2.3e-67	TCF4	-0.0945638	1.10001e-47	NFYB	-0.0720868	5.91175e-52	EGR1	-0.0717007	4.47477e-51
314	KLF10	-0.357437	6.35938e-80	MYC	-0.158569	1.28766e-15	ZNF274(+)	-0.13231	4.3e-73	FOXJ3(+)	-0.124394	1.24e-64							YY1	-0.124265	4.44e-70	TP63	-0.0952678	2.22741e-48	ETV5	-0.0772275	1.93314e-59	TCF7L2	-0.0724275	4.32023e-52
315	CTCF	-0.358112	3.09573e-80	EGR3	-0.159023	1.07253e-15	MEF2C(+)	-0.13238	3.64e-73	SP6(+)	-0.124736	5.58e-65							GTF3A	-0.124429	2.95e-70	GRHL1	-0.0970796	3.38777e-50	PBX1	-0.0782785	4.97779e-61	HOXC10	-0.0736797	7.18712e-54
316	SMARCC2	-0.35921	9.47106e-81	MYLK	-0.160076	6.86463e-16	BRF1(+)	-0.132627	1.98e-73	YY1(+)	-0.1253	1.47e-65							UQCRB	-0.13688	7.04e-85	HOXB2	-0.0986719	8.3585e-52	HOXC8	-0.0784446	2.79504e-61	TRPS1	-0.0738887	3.65813e-54
317	HDAC2	-0.364982	1.65247e-83	ETV5	-0.160932	4.77943e-16	ESRRA(+)	-0.132667	1.8e-73	ZNF146(+)	-0.125572	7.77e-66							CTCF	-0.144467	1.75e-94	KLF13	-0.100571	8.8668e-54	BCL11A	-0.0797379	2.87756e-63	CREB3L4	-0.0742989	9.49568e-55
318	TCF4	-0.365404	1.04652e-83	JUND	-0.161859	3.21783e-16	ZNF57(+)	-0.133343	3.27e-74	AGMAT(+)	-0.125575	7.77e-66							UBTF	-0.146042	1.52e-96	ZNF787	-0.100677	6.94354e-54	VEZF1	-0.0797919	2.39097e-63	RXRA	-0.0744311	6.21946e-55
319	RELB	-0.365493	9.63568e-84	ERF	-0.163089	1.8874e-16	ZNF695(+)	-0.13374	1.2e-74	IRF3(+)	-0.125654	6.49e-66							TP53	-0.147229	4.13e-98	E2F4	-0.100784	5.43259e-54	CEBPZ	-0.080988	3.18877e-65	DLX6	-0.0745286	4.57162e-55
320	FOXC1	-0.36844	3.61643e-85	SRF	-0.16325	1.78662e-16	RFX3(+)	-0.134412	2.18e-75	HOXD4(+)	-0.126026	2.69e-66							E2F1	-0.152558	2.62e-105	FOXD1	-0.10257	6.92249e-56	EZH2	-0.0837109	1.3591e-69	BPTF	-0.0763163	1.10557e-57
321	ETS1	-0.371036	1.92535e-86	NFIL3	-0.163881	1.36854e-16	OVOL2(+)	-0.137886	2.74e-79	MEF2A(+)	-0.127914	2.88e-68							TCF4	-0.160932	3.42e-117	MAX	-0.1036	5.42961e-57	ENO1	-0.0839416	5.74541e-70	SF1	-0.0769928	1.09512e-58
322	SOX15	-0.373443	1.24e-87	CHD1	-0.164244	1.18205e-16	SNAPC4(+)	-0.137981	2.15e-79	SP9(+)	-0.127988	2.43e-68							E2F7	-0.161959	1.11e-118	HCFC1	-0.103952	2.28051e-57	ZNF384	-0.0843207	1.37963e-70	LEF1	-0.0770889	8.01283e-59
323	MYLK	-0.38462	2.56457e-93	ERG	-0.164358	1.14356e-16	SMARCC2(+)	-0.141075	5.86e-83	NR1H3(+)	-0.128566	5.99e-69							BCLAF1	-0.169257	1.21e-129	MAFB	-0.107226	5.61344e-61	HSF1	-0.0847663	2.55587e-71	JUN	-0.0776459	1.17772e-59
324	BCL3	-0.387363	9.62132e-95	TFDP2	-0.165646	6.48625e-17	SP9(+)	-0.141935	5.82e-84	NFATC2(+)	-0.129675	3.98e-70							E2F8	-0.171718	1.91e-133	PSMD12	-0.109308	2.47472e-63	LEF1	-0.0850759	7.97398e-72	GATA2	-0.0796519	9.95951e-63
325	NFIB	-0.391011	1.15947e-96	TCF4	-0.16662	4.23151e-17	STAT3(+)	-0.142007	4.82e-84	E2F3(+)	-0.130464	5.71e-71							YBX1	-0.177148	4.54e-142	ETV5	-0.109411	1.91589e-63	TP53	-0.0853783	2.52349e-72	ATF6B	-0.0818465	3.51014e-66
326	BCLAF1	-0.391247	8.84945e-97	SIN3A	-0.168764	1.63236e-17	TRIM28(+)	-0.143584	6.7e-86	ZNF23(+)	-0.133948	9.18e-75							TRIM28	-0.189286	2.33e-162	REL	-0.109541	1.38378e-63	CTCF	-0.0854324	2.06925e-72	TAF7	-0.0823799	5.11967e-67
327	TFAP2A	-0.394603	1.47135e-98	RUNX3	-0.170411	7.70519e-18	IRF3(+)	-0.144156	1.42e-86	MEIS1(+)	-0.135585	1.43e-76							POLE4	-0.189622	6.23e-163	POLR2A	-0.10967	9.98484e-64	MEF2A	-0.0871787	2.36388e-75	CREB3L1	-0.0829001	7.57253e-68
328	IRF8	-0.402373	8.81775e-103	FOXO3	-0.174352	1.23099e-18	AR(+)	-0.144275	1.03e-86	GTF2B(+)	-0.137597	7.81e-79							BRCA1	-0.219504	3.03e-219	GTF2F1	-0.10979	7.39271e-64	ELK1	-0.0876767	3.3615e-76	NFATC2	-0.085388	6.28515e-72
329	ATF3	-0.408773	2.37903e-106	NFIC	-0.17459	1.12162e-18	POLE4(+)	-0.144469	6.07e-87	ZNF740(+)	-0.139831	2.18e-81							RAD21	-0.221133	1.46e-222	MEF2A	-0.110405	1.46848e-64	NFATC2	-0.0879576	1.11828e-76	SIX1	-0.0854996	4.19464e-72
330	RELA	-0.409845	6.00908e-107	PSMD12	-0.17472	1.07672e-18	RAD21(+)	-0.144906	1.83e-87	PHF8(+)	-0.140363	5.32e-82							EZH2	-0.229434	6.98e-240	SREBF2	-0.111288	1.40627e-65	TBX2	-0.0887111	5.69712e-78	TBX3	-0.0871668	6.60555e-75
331	JUND	-0.413462	5.29218e-109	SOX15	-0.175191	8.77362e-19	HNF1A(+)	-0.1453	6.2e-88	ZNF141(+)	-0.141743	1.32e-83							TFDP1	-0.231324	6.54e-244	DDIT3	-0.111418	1.00769e-65	TRIM28	-0.0888949	2.75947e-78	ATF4	-0.0875681	1.43651e-75
332	CEBPB	-0.416389	1.10612e-110	SOX4	-0.175362	8.26098e-19	GTF2F1(+)	-0.146326	3.6e-89	PPARA(+)	-0.141795	1.16e-83							HDAC2	-0.258416	4.05e-306	NFKB1	-0.112135	1.50817e-66	IRF3	-0.0912286	2.25345e-82	FOS	-0.0889672	5.84373e-78
333	ETV3	-0.419964	9.26766e-113	FOSL2	-0.176646	4.64177e-19	TAF1(+)	-0.146844	8.53e-90	ZNF71(+)	-0.143249	2.25e-85							MAZ	-0.281954	0	JUND	-0.115084	4.69969e-70	TEAD4	-0.0918293	1.9148e-83	STAT3	-0.0901441	5.38332e-80
334	NFIL3	-0.421354	1.47847e-113	ELF1	-0.177107	3.79706e-19	SREBF2(+)	-0.146877	7.84e-90	PKNOX2(+)	-0.144615	5.47e-87							POLE3	-0.296826	0	IRX2	-0.117665	3.36798e-73	SNAI2	-0.094656	1.34879e-88	MAFB	-0.0913898	3.41174e-82
335	CEBPD	-0.422504	3.16573e-114	TEAD2	-0.181518	4.6074e-20	HOXC11(+)	-0.147	5.6e-90	HOXC11(+)	-0.145068	1.58e-87										CTCF	-0.122999	6.48578e-80	BCLAF1	-0.0962519	1.47213e-91	TCF7L1	-0.0928732	7.71604e-85
336	ATF4	-0.424883	1.25022e-115	REL	-0.181658	4.41406e-20	SHOX2(+)	-0.147306	2.39e-90	NR2F2(+)	-0.145281	8.85e-88										ZBTB7A	-0.124181	1.92942e-81	NR2F2	-0.100334	2.12247e-99	ZNF384	-0.0930246	4.23476e-85
337	JUNB	-0.425576	4.94191e-116	IKZF1	-0.182387	3.14356e-20	PAX6(+)	-0.15155	1.36e-95	SNAPC4(+)	-0.148314	1.85e-91										CREB3L2	-0.124328	1.26392e-81	GABPB1	-0.102035	9.14095e-103	YY1	-0.0946809	3.98655e-88
338	FOXA1	-0.425812	3.6673e-116	IRF1	-0.18318	2.16704e-20	GLIS2(+)	-0.153493	4.78e-98	HOXC6(+)	-0.148799	4.73e-92										SP1	-0.125221	8.71043e-83	CREB3L4	-0.103467	1.2096e-105	ZNF148	-0.0949432	1.34798e-88
339	POLR2A	-0.435928	2.58716e-122	MEF2C	-0.186887	3.34035e-21	VEZF1(+)	-0.154887	8.04e-100	FOXO3(+)	-0.148908	3.51e-92										MAFG	-0.127174	2.27873e-85	TEAD2	-0.104109	6.04753e-107	KDM5A	-0.0954411	1.65365e-89
340	REL	-0.437757	1.94249e-123	IRF9	-0.190945	4.1119e-22	SOX4(+)	-0.155161	3.6e-100	BRF1(+)	-0.149995	1.61e-93										NFIX	-0.131939	7.59341e-92	E2F8	-0.105197	3.63888e-109	POLR2A	-0.0961389	8.45896e-91
341	STAT2	-0.441456	9.54595e-126	HLF	-0.193195	1.2795e-22	TBX1(+)	-0.156815	2.63e-102	HNF1A(+)	-0.151335	3.49e-95										ESRRA	-0.132171	3.70085e-92	ZEB1	-0.105637	4.60071e-110	HBP1	-0.0978052	6.05266e-94
342	ZNF148	-0.449363	8.85996e-131	SPIB	-0.194882	5.51123e-23	PBX1(+)	-0.157862	1.14e-103	THAP11(+)	-0.152221	2.69e-96										NR3C1	-0.137903	2.92769e-100	YBX1	-0.10688	1.21924e-112	VEZF1	-0.0988813	5.3512e-96
343	NFIC	-0.450138	2.87376e-131	ZNF148	-0.195507	4.06926e-23	MLXIPL(+)	-0.159829	2.92e-106	MAX(+)	-0.153509	6.33e-98										HOXB4	-0.140688	2.43563e-104	E2F7	-0.109448	4.51369e-118	BCLAF1	-0.105061	2.64227e-108
344	CHD1	-0.453262	2.70073e-133	USF2	-0.196084	3.0819e-23	NFIB(+)	-0.161172	4.76e-108	OVOL2(+)	-0.153909	1.98e-98										HOXD11	-0.140865	1.36683e-104	TWIST1	-0.112828	2.00881e-125	PBX1	-0.107128	1.39627e-112
345	TEAD2	-0.45577	6.20038e-135	ETS1	-0.19852	8.75193e-24	NFATC1(+)	-0.162232	1.8e-109	CTCFL(+)	-0.155389	2.52e-100										FOXO3	-0.141055	7.33067e-105	HOXA9	-0.116807	2.21005e-134	KMT2A	-0.107655	1.1431e-113
346	FOXN3	-0.458018	2.05648e-136	ETV3	-0.199043	6.82883e-24	MYF6(+)	-0.162865	2.52e-110	ZNF274(+)	-0.155669	1.11e-100										MAZ	-0.142991	9.46393e-108	PSMD12	-0.117898	6.93978e-137	NR2F2	-0.10768	1.06773e-113
347	FOXP2	-0.462263	2.99555e-139	FOXA1	-0.200258	3.62935e-24	ETV5(+)	-0.168295	8.58e-118	TAF1(+)	-0.156296	1.73e-101										TBL1XR1	-0.146369	6.91934e-113	TCF4	-0.119078	1.28229e-139	FOXC1	-0.107828	5.49475e-114
348	MAX	-0.465555	1.79002e-141	ARID5B	-0.203934	4.79685e-25	ATF5(+)	-0.16975	7.77e-120	TWIST1(+)	-0.156452	1.11e-101										TRPS1	-0.147633	8.04326e-115	TFDP1	-0.129663	1.7862e-165	TEAD2	-0.111067	6.49203e-121
349	CREM	-0.468594	1.51416e-143	FOXP1	-0.205174	2.60285e-25	E2F3(+)	-0.183686	2.08e-140	SHOX2(+)	-0.156637	6.52e-102										EP300	-0.153681	2.13128e-124	POLE4	-0.133049	3.16015e-174	TFDP2	-0.112151	2.92394e-123
350	YY1	-0.470842	4.34759e-145	KLF9	-0.208477	4.07918e-26	MYBL2(+)	-0.184071	5.34e-141	SOX6(+)	-0.15669	5.63e-102										USF2	-0.156024	3.17674e-128	E2F1	-0.136765	4.32533e-184	CHD2	-0.115046	1.09715e-129
351	EGR3	-0.47619	7.92462e-149	POU3F1	-0.211134	9.08035e-27	YY1(+)	-0.187956	4.82e-147	MLXIPL(+)	-0.156769	4.5e-102										REST	-0.156661	3.05111e-129	BRCA1	-0.177428	8.29304547900146e-311	CREBL2	-0.118098	1.43431e-136
352	E2F6	-0.478783	1.1807e-150	POLR2A	-0.213828	2.2013e-27	YBX1(+)	-0.188066	3.27e-147	NFYC(+)	-0.157684	2.9e-103										NFE2L1	-0.161608	1.49547e-137	MYBL2	-0.197278	0	FOXO3	-0.126269	4.0495e-156
353	ARID5B	-0.47918	6.42897e-151	IRF8	-0.219102	9.66936e-29	BRCA1(+)	-0.188906	1.55e-148	TFDP2(+)	-0.160143	1.7e-106										GLI2	-0.173665	5.93133e-159	POLE3	-0.199997	0	FOXP1	-0.12902	5.51922e-163
354	POU3F1	-0.482648	2.26356e-153	FOXN3	-0.220157	5.43941e-29	POLE3(+)	-0.192811	8.92e-155	MYF6(+)	-0.160715	2.98e-107										BCLAF1	-0.175581	1.83914e-162	RAD21	-0.249126	0	REST	-0.130185	6.69044e-166
355	MYC	-0.48452	1.04189e-154	E2F6	-0.221728	2.22724e-29	CUX1(+)	-0.193112	2.92e-155	BCLAF1(+)	-0.17453	1.59e-126										HIF1A	-0.18378	4.31765e-178	HDAC2	-0.287296	0	SOX4	-0.138268	9.31271e-187
356	FOXP1	-0.485251	3.23479e-155	SOX6	-0.222274	1.73051e-29	USF2(+)	-0.193491	7.16e-156	BPTF(+)	-0.178457	2.6e-132										KDM5A	-0.184401	2.84557e-179
357	IRF1	-0.488191	2.38552e-157	RELA	-0.222812	1.3606e-29	TEAD2(+)	-0.194276	3.84e-157	TRIM28(+)	-0.178953	4.85e-133										UBTF	-0.192561	1.17803e-195
358	REST	-0.490361	6.29415e-159	FOXP2	-0.22615	1.84488e-30	HOXC8(+)	-0.194336	3.1e-157	HMGA1(+)	-0.188567	7.93e-148										TRIM28	-0.195357	2.36227e-201
359	SOX4	-0.496474	1.73781e-163	STAT2	-0.229634	2.54463e-31	E2F1(+)	-0.196702	4e-161	LEF1(+)	-0.190073	3.25e-150										RXRA	-0.196998	9.8226e-205
360	TBL1XR1	-0.497971	1.36286e-164	CREM	-0.235566	6.09441e-33	PKNOX2(+)	-0.19737	3.15e-162	PBX1(+)	-0.19114	6.44e-152										CUX1	-0.242468	7.42870339460639e-313
361	HLF	-0.52043	2.72025e-182	REST	-0.245798	6.9289e-36	HOXD1(+)	-0.197596	1.35e-162	TFF3(+)	-0.194426	3.13e-157										YY1	-0.248181	0
362	KLF9	-0.52547	2.0029e-186	MAX	-0.249822	5.11789e-37	EZH2(+)	-0.197838	5.42e-163	HOXC8(+)	-0.196483	1.31e-160
363	SOX6	-0.531196	3.2979e-191	TBL1XR1	-0.250466	4.3191e-37	WT1(+)	-0.198634	2.57e-164	TAF7(+)	-0.199884	2.89e-166
364							ARX(+)	-0.199443	1.14e-165	ARX(+)	-0.204028	2.54e-173
365							ONECUT2(+)	-0.208513	2.79e-181	GTF2F1(+)	-0.205468	8.34e-176
366							BHLHE41(+)	-0.21094	1.41e-185	WT1(+)	-0.205923	1.37e-176
367							TFDP2(+)	-0.212111	1.13e-187	HOXD1(+)	-0.210197	4.35e-184
368							PAX5(+)	-0.221485	6.57e-205	HOXB9(+)	-0.211391	3.27e-186
369							HMGA1(+)	-0.241061	1.43e-243	POLR2A(+)	-0.213861	1.23e-190
370							FOXI1(+)	-0.242208	6.13e-246	HOXC10(+)	-0.215488	1.39e-193
371							HOXC5(+)	-0.254215	1.31e-271	ESRRA(+)	-0.215739	4.93e-194
372							TWIST1(+)	-0.256909	1.46e-277	TCF4(+)	-0.220161	3.42e-202
373							ALX3(+)	-0.264249	3.91e-294	HOXC9(+)	-0.221302	2.52e-204
374							HOXB9(+)	-0.271196	2.56494395044711e-310	PAX5(+)	-0.223535	1.65e-208
375							HOXC6(+)	-0.274633	1.65075237325894e-318	USF2(+)	-0.223613	1.2e-208
376							TCF4(+)	-0.275647	6.06712613093051e-321	SMARCC2(+)	-0.224268	6.96e-210
377							HMGB3(+)	-0.277615	0	HOXC5(+)	-0.224467	2.98e-210
378							MAZ(+)	-0.301958	0	ALX3(+)	-0.227766	1.42e-216
379							MNX1(+)	-0.305548	0	ONECUT2(+)	-0.228529	4.96e-218
380							LEF1(+)	-0.308598	0	FOXI1(+)	-0.230872	1.3e-222
381							UBTF(+)	-0.309184	0	UBTF(+)	-0.244321	5.46e-250
382							TCF3(+)	-0.327082	0	HDAC2(+)	-0.247955	1.12e-257
383							HOXC9(+)	-0.329037	0	SOX4(+)	-0.254073	7.65e-271
384							HOXC10(+)	-0.331387	0	TCF3(+)	-0.26972	2.39e-306
385							ASCL2(+)	-0.345578	0	ASCL2(+)	-0.280519	0
386							TFF3(+)	-0.372866	0	MNX1(+)	-0.280882	0
387							HOXA10(+)	-0.378388	0	HOXA10(+)	-0.313053	0
388							POU2F3(+)	-0.413859	0	POU2F3(+)	-0.368505	0
