# Supplementary material for: Differentiation signals induce APOBEC3A expression via GRHL3 in squamous epithelia and squamous cell carcinoma
Source: EMBO J. 2024 Nov 15;44(1):1–29. doi: 10.1038/s44318-024-00298-9 (PMC11696371; doi:10.1038/s44318-024-00298-9)
Supplement: Supplementary file 11 — Dataset EV3 [file 44318_2024_298_MOESM11_ESM.xlsx]

## Sheet: Table_S7
Dataset EV3. Gene Ontology Biological Pathways (GOBP) significantly (adj. p<0.05) associated with the top 100 co-expressed genes with APOBEC3A and APOBEC3B in HNSCC epithelium (Southampton dataset).
Ranking	Associated APOBEC	GOBP Term	Genes	Total genes in gene-set	P.value	Adjusted.P.value	Percent of Geneset
1	A3A	epidermis development (GO:0008544)	14	83	4.72724e-18	2.54325e-15	16.8675
2	A3A	epidermal cell differentiation (GO:0009913)	9	53	4.99466e-12	1.34356e-09	16.9811
3	A3A	keratinocyte differentiation (GO:0030216)	8	41	2.44888e-11	4.39165e-09	19.5122
4	A3A	skin development (GO:0043588)	9	80	2.33958e-10	3.14673e-08	11.25
5	A3A	peptide cross-linking (GO:0018149)	6	31	8.93153e-09	9.61033e-07	19.3548
6	A3A	bicellular tight junction assembly (GO:0070830)	4	53	0.000142752	0.0128001	7.54717
7	A3A	tight junction assembly (GO:0120192)	4	56	0.000177012	0.0136046	7.14286
8	A3A	apical junction assembly (GO:0043297)	4	60	0.000231445	0.0138543	6.66667
9	A3A	defense response to bacterium (GO:0042742)	6	176	0.000256517	0.0138543	3.40909
10	A3A	regulation of epidermal cell differentiation (GO:0045604)	3	25	0.000257515	0.0138543	12
1	A3B	mitotic spindle organization (GO:0007052)	31	157	1.01891e-41	6.08287e-39	19.7452
2	A3B	microtubule cytoskeleton organization involved in mitosis (GO:1902850)	29	128	6.89916e-41	2.0594e-38	22.6562
3	A3B	mitotic sister chromatid segregation (GO:0000070)	22	102	1.75632e-30	3.49507e-28	21.5686
4	A3B	regulation of cell cycle process (GO:0010564)	15	106	4.57501e-18	6.82821e-16	14.1509
5	A3B	sister chromatid segregation (GO:0000819)	11	34	7.20288e-18	8.60024e-16	32.3529
6	A3B	mitotic nuclear division (GO:0140014)	13	74	4.43179e-17	4.40963e-15	17.5676
7	A3B	mitotic cytokinesis (GO:0000281)	11	49	6.89977e-16	5.88451e-14	22.449
8	A3B	cytoskeleton-dependent cytokinesis (GO:0061640)	12	72	1.48195e-15	1.1059e-13	16.6667
9	A3B	mitotic metaphase plate congression (GO:0007080)	10	51	6.63683e-14	4.40243e-12	19.6078
10	A3B	mitotic cell cycle phase transition (GO:0044772)	15	209	1.35363e-13	8.08117e-12	7.17703
11	A3B	regulation of mitotic cell cycle phase transition (GO:1901990)	14	188	5.63128e-13	3.05625e-11	7.44681
12	A3B	chromosome condensation (GO:0030261)	9	45	1.03206e-12	5.1345e-11	20
13	A3B	regulation of attachment of spindle microtubules to kinetochore (GO:0051988)	6	10	2.77225e-12	1.2731e-10	60
14	A3B	positive regulation of cell cycle process (GO:0090068)	11	101	3.04289e-12	1.29757e-10	10.8911
15	A3B	spindle assembly checkpoint signaling (GO:0071173)	7	21	6.92748e-12	2.43277e-10	33.3333
16	A3B	mitotic spindle assembly checkpoint signaling (GO:0007094)	7	21	6.92748e-12	2.43277e-10	33.3333
17	A3B	mitotic spindle checkpoint signaling (GO:0071174)	7	21	6.92748e-12	2.43277e-10	33.3333
18	A3B	negative regulation of mitotic metaphase/anaphase transition (GO:0045841)	7	22	1.01191e-11	3.35615e-10	31.8182
19	A3B	regulation of cytokinesis (GO:0032465)	10	84	1.25263e-11	3.93589e-10	11.9048
20	A3B	kinetochore organization (GO:0051383)	6	13	2.23816e-11	6.68092e-10	46.1538
21	A3B	G2/M transition of mitotic cell cycle (GO:0000086)	11	130	4.94093e-11	1.39433e-09	8.46154
22	A3B	mitotic chromosome condensation (GO:0007076)	7	27	5.16291e-11	1.39433e-09	25.9259
23	A3B	cell cycle G2/M phase transition (GO:0044839)	11	131	5.3718e-11	1.39433e-09	8.39695
24	A3B	regulation of mitotic cell cycle (GO:0007346)	12	178	9.05003e-11	2.2512e-09	6.74157
25	A3B	regulation of cell cycle G2/M phase transition (GO:1902749)	9	85	4.06948e-10	9.71792e-09	10.5882
26	A3B	mitotic spindle assembly (GO:0090307)	7	44	2.07892e-09	4.77353e-08	15.9091
27	A3B	DNA damage response, signal transduction by p53 class mediator (GO:0030330)	8	74	3.37459e-09	7.4616e-08	10.8108
28	A3B	regulation of G2/M transition of mitotic cell cycle (GO:0010389)	10	149	3.79278e-09	8.08674e-08	6.71141
29	A3B	regulation of cyclin-dependent protein serine/threonine kinase activity (GO:0000079)	8	82	7.72315e-09	1.5899e-07	9.7561
30	A3B	regulation of cyclin-dependent protein kinase activity (GO:1904029)	7	54	9.22447e-09	1.8044e-07	12.963
31	A3B	anaphase-promoting complex-dependent catabolic process (GO:0031145)	8	84	9.36958e-09	1.8044e-07	9.52381
32	A3B	DNA damage response, signal transduction by p53 class mediator resulting in cell cycle arrest (GO:0006977)	7	56	1.19817e-08	2.23533e-07	12.5
33	A3B	regulation of mitotic nuclear division (GO:0007088)	7	57	1.36036e-08	2.46102e-07	12.2807
34	A3B	protein localization to chromosome, centromeric region (GO:0071459)	5	17	1.66643e-08	2.92606e-07	29.4118
35	A3B	positive regulation of cytokinesis (GO:0032467)	6	37	2.75273e-08	4.56494e-07	16.2162
36	A3B	centromere complex assembly (GO:0034508)	6	37	2.75273e-08	4.56494e-07	16.2162
37	A3B	regulation of cell cycle (GO:0051726)	12	296	2.91079e-08	4.6966e-07	4.05405
38	A3B	mitotic G1 DNA damage checkpoint signaling (GO:0031571)	7	65	3.46735e-08	5.44739e-07	10.7692
39	A3B	regulation of exit from mitosis (GO:0007096)	6	39	3.83219e-08	5.72835e-07	15.3846
40	A3B	meiotic sister chromatid cohesion (GO:0051177)	4	8	4.05506e-08	5.72835e-07	50
41	A3B	mitotic spindle elongation (GO:0000022)	4	8	4.05506e-08	5.72835e-07	50
42	A3B	mitotic spindle midzone assembly (GO:0051256)	4	8	4.05506e-08	5.72835e-07	50
43	A3B	regulation of nuclear division (GO:0051783)	5	20	4.12595e-08	5.72835e-07	25
44	A3B	kinetochore assembly (GO:0051382)	4	9	7.27116e-08	9.86564e-07	44.4444
45	A3B	positive regulation of cell division (GO:0051781)	6	44	8.126e-08	1.07805e-06	13.6364
46	A3B	regulation of protein serine/threonine kinase activity (GO:0071900)	8	111	8.49625e-08	1.10266e-06	7.20721
47	A3B	regulation of mitotic metaphase/anaphase transition (GO:0030071)	5	26	1.70946e-07	2.17138e-06	19.2308
48	A3B	retrograde vesicle-mediated transport, Golgi to endoplasmic reticulum (GO:0006890)	7	85	2.26606e-07	2.81842e-06	8.23529
49	A3B	attachment of mitotic spindle microtubules to kinetochore (GO:0051315)	4	12	2.82382e-07	3.30553e-06	33.3333
50	A3B	mitotic nuclear membrane disassembly (GO:0007077)	4	12	2.82382e-07	3.30553e-06	33.3333
51	A3B	protein localization to condensed chromosome (GO:1903083)	4	12	2.82382e-07	3.30553e-06	33.3333
52	A3B	positive regulation of mitotic cell cycle phase transition (GO:1901992)	6	58	4.40379e-07	5.05589e-06	10.3448
53	A3B	regulation of cell cycle phase transition (GO:1901987)	7	95	4.87081e-07	5.48656e-06	7.36842
54	A3B	nuclear membrane disassembly (GO:0051081)	4	14	5.66671e-07	6.15095e-06	28.5714
55	A3B	protein localization to kinetochore (GO:0034501)	4	14	5.66671e-07	6.15095e-06	28.5714
56	A3B	antigen processing and presentation of exogenous peptide antigen via MHC class II (GO:0019886)	7	98	6.02414e-07	6.42216e-06	7.14286
57	A3B	antigen processing and presentation of peptide antigen via MHC class II (GO:0002495)	7	100	6.91393e-07	7.24143e-06	7
58	A3B	antigen processing and presentation of exogenous peptide antigen (GO:0002478)	7	103	8.45396e-07	8.70175e-06	6.79612
59	A3B	regulation of mitotic sister chromatid separation (GO:0010965)	4	16	1.02243e-06	1.03456e-05	25
60	A3B	regulation of chromosome segregation (GO:0051983)	4	18	1.70588e-06	1.69735e-05	22.2222
61	A3B	centromeric sister chromatid cohesion (GO:0070601)	3	6	2.3993e-06	2.34816e-05	50
62	A3B	proteasome-mediated ubiquitin-dependent protein catabolic process (GO:0043161)	10	321	4.76198e-06	4.58533e-05	3.11526
63	A3B	mitotic cell cycle checkpoint signaling (GO:0007093)	4	23	4.84263e-06	4.58897e-05	17.3913
64	A3B	regulation of metaphase/anaphase transition of cell cycle (GO:1902099)	3	8	6.66935e-06	6.22126e-05	37.5
65	A3B	cell cycle checkpoint signaling (GO:0000075)	3	12	2.58227e-05	0.000233578	25
66	A3B	positive regulation of ubiquitin protein ligase activity (GO:1904668)	3	12	2.58227e-05	0.000233578	25
67	A3B	regulation of cell division (GO:0051302)	5	76	3.94019e-05	0.000351088	6.57895
68	A3B	DNA replication-independent nucleosome assembly (GO:0006336)	4	39	4.23048e-05	0.000371411	10.2564
69	A3B	microtubule depolymerization (GO:0007019)	3	18	9.37129e-05	0.00081082	16.6667
70	A3B	positive regulation of G2/M transition of mitotic cell cycle (GO:0010971)	3	20	0.000129975	0.0011085	15
71	A3B	regulation of ubiquitin protein ligase activity (GO:1904666)	3	21	0.000151088	0.00127042	14.2857
72	A3B	protein phosphorylation (GO:0006468)	10	496	0.000189212	0.00156888	2.01613
73	A3B	positive regulation of cell cycle G2/M phase transition (GO:1902751)	3	23	0.00019973	0.00163341	13.0435
74	A3B	establishment of mitotic spindle orientation (GO:0000132)	3	24	0.000227436	0.00183486	12.5
75	A3B	meiotic sister chromatid segregation (GO:0045144)	2	5	0.000245087	0.00195089	40
76	A3B	negative regulation of cell cycle process (GO:0010948)	4	64	0.000296994	0.00233297	6.25
77	A3B	microtubule polymerization or depolymerization (GO:0031109)	3	27	0.000325124	0.00252077	11.1111
78	A3B	regulation of intracellular signal transduction (GO:1902531)	9	437	0.000343703	0.00263065	2.0595
79	A3B	protein depolymerization (GO:0051261)	3	28	0.000362821	0.0027345	10.7143
80	A3B	negative regulation of cytokinesis (GO:0032466)	2	6	0.000366432	0.0027345	33.3333
81	A3B	positive regulation of protein localization to nucleus (GO:1900182)	4	68	0.000374898	0.00276314	5.88235
82	A3B	establishment of mitotic spindle localization (GO:0040001)	3	29	0.000403221	0.00293565	10.3448
83	A3B	positive regulation of cellular protein localization (GO:1903829)	4	71	0.000442195	0.00309886	5.6338
84	A3B	establishment of spindle orientation (GO:0051294)	3	30	0.000446403	0.00309886	10
85	A3B	CENP-A containing chromatin organization (GO:0061641)	3	30	0.000446403	0.00309886	10
86	A3B	CENP-A containing nucleosome assembly (GO:0034080)	3	30	0.000446403	0.00309886	10
87	A3B	positive regulation of ubiquitin-protein transferase activity (GO:0051443)	3	31	0.000492444	0.00337918	9.67742
88	A3B	modification-dependent protein catabolic process (GO:0019941)	6	201	0.000520545	0.00353142	2.98507
89	A3B	chromatin remodeling at centromere (GO:0031055)	3	32	0.000541421	0.00363178	9.375
90	A3B	protein localization to microtubule cytoskeleton (GO:0072698)	2	8	0.000679555	0.00450772	25
91	A3B	regulation of mitotic spindle organization (GO:0060236)	3	35	0.000706716	0.00463245	8.57143
92	A3B	regulation of small GTPase mediated signal transduction (GO:0051056)	5	141	0.000713879	0.00463245	3.5461
93	A3B	spindle assembly (GO:0051225)	4	84	0.000835662	0.00536441	4.7619
94	A3B	histone phosphorylation (GO:0016572)	2	9	0.000870867	0.00547271	22.2222
95	A3B	regulation of mitotic centrosome separation (GO:0046602)	2	9	0.000870867	0.00547271	22.2222
96	A3B	histone exchange (GO:0043486)	3	38	0.000901066	0.0056035	7.89474
97	A3B	positive regulation of protein kinase activity (GO:0045860)	5	154	0.00106082	0.00652896	3.24675
98	A3B	DNA damage response, signal transduction by p53 class mediator resulting in transcription of p21 class mediator (GO:0006978)	2	10	0.00108504	0.00660988	20
99	A3B	DNA damage response, signal transduction resulting in transcription (GO:0042772)	2	11	0.00132184	0.0079711	18.1818
100	A3B	cellular protein-containing complex assembly (GO:0034622)	5	168	0.00156012	0.00925376	2.97619
101	A3B	regulation of sister chromatid cohesion (GO:0007063)	2	12	0.00158105	0.00925376	16.6667
102	A3B	negative regulation of cell division (GO:0051782)	2	12	0.00158105	0.00925376	16.6667
103	A3B	regulation of protein localization to nucleus (GO:1900180)	3	47	0.00167652	0.0097173	6.38298
104	A3B	negative regulation of mitotic cell cycle (GO:0045930)	3	48	0.00178184	0.0102285	6.25
105	A3B	regulation of mitotic cell cycle spindle assembly checkpoint (GO:0090266)	2	13	0.00186243	0.0105892	15.3846
106	A3B	chromosome organization (GO:0051276)	4	106	0.00197878	0.0111446	3.77358
107	A3B	ubiquitin-dependent protein catabolic process (GO:0006511)	7	354	0.00200897	0.0112089	1.9774
108	A3B	mitotic nuclear membrane organization (GO:0101024)	3	51	0.0021223	0.011624	5.88235
109	A3B	mitotic nuclear membrane reassembly (GO:0007084)	3	51	0.0021223	0.011624	5.88235
110	A3B	bicellular tight junction assembly (GO:0070830)	3	53	0.0023702	0.0128637	5.66038
111	A3B	nuclear membrane reassembly (GO:0031468)	3	54	0.00250059	0.0134491	5.55556
112	A3B	tight junction assembly (GO:0120192)	3	56	0.00277449	0.014789	5.35714
113	A3B	mitotic sister chromatid cohesion (GO:0007064)	2	16	0.00283741	0.0148591	12.5
114	A3B	protein localization to microtubule organizing center (GO:1905508)	2	16	0.00283741	0.0148591	12.5
115	A3B	regulation of protein binding (GO:0043393)	4	118	0.00292064	0.0151619	3.38983
116	A3B	positive regulation of telomere capping (GO:1904355)	2	17	0.00320529	0.0163552	11.7647
117	A3B	midbody abscission (GO:0061952)	2	17	0.00320529	0.0163552	11.7647
118	A3B	apical junction assembly (GO:0043297)	3	60	0.00337607	0.0170806	5
119	A3B	regulation of single stranded viral RNA replication via double stranded DNA intermediate (GO:0045091)	2	18	0.00359424	0.0177336	11.1111
120	A3B	regulation of spindle organization (GO:0090224)	2	18	0.00359424	0.0177336	11.1111
121	A3B	protein localization to centrosome (GO:0071539)	2	18	0.00359424	0.0177336	11.1111
122	A3B	phosphorylation (GO:0016310)	7	400	0.00395245	0.0193411	1.75
123	A3B	calcium-independent cell-cell adhesion via plasma membrane cell-adhesion molecules (GO:0016338)	2	20	0.0044345	0.02135	10
124	A3B	mitotic cytokinetic process (GO:1902410)	2	20	0.0044345	0.02135	10
125	A3B	regulation of cellular component organization (GO:0051128)	4	139	0.00523452	0.0250001	2.8777
126	A3B	homologous chromosome segregation (GO:0045143)	2	22	0.0053565	0.0253796	9.09091
127	A3B	organelle assembly (GO:0070925)	7	425	0.00548085	0.0257643	1.64706
128	A3B	regulation of telomere capping (GO:1904353)	2	23	0.00584762	0.0272737	8.69565
129	A3B	negative regulation of protein binding (GO:0032091)	3	74	0.00608144	0.0281443	4.05405
130	A3B	regulation of spindle assembly (GO:0090169)	2	25	0.00688907	0.0316367	8
131	A3B	meiosis I (GO:0007127)	2	26	0.00743899	0.0339014	7.69231
132	A3B	regulation of signal transduction by p53 class mediator (GO:1901796)	4	156	0.00782555	0.0351267	2.5641
133	A3B	peptidyl-serine phosphorylation (GO:0018105)	4	156	0.00782555	0.0351267	2.5641
134	A3B	protein autophosphorylation (GO:0046777)	4	159	0.00835627	0.0372291	2.51572
135	A3B	regulation of microtubule polymerization or depolymerization (GO:0031110)	2	28	0.00859621	0.0377348	7.14286
136	A3B	regulation of multicellular organismal development (GO:2000026)	2	28	0.00859621	0.0377348	7.14286
137	A3B	negative regulation of binding (GO:0051100)	3	88	0.009791	0.0426659	3.40909
138	A3B	peptidyl-serine modification (GO:0018209)	4	169	0.0102943	0.044534	2.36686
139	A3B	protein complex oligomerization (GO:0051259)	3	90	0.0104072	0.0446986	3.33333
140	A3B	regulation of centrosome duplication (GO:0010824)	2	32	0.0111345	0.046812	6.25
141	A3B	liver development (GO:0001889)	2	32	0.0111345	0.046812	6.25
142	A3B	positive regulation of telomere maintenance (GO:0032206)	2	32	0.0111345	0.046812	6.25
143	A3B	positive regulation of cell migration (GO:0030335)	5	269	0.0113323	0.0473105	1.85874
144	A3B	positive regulation of telomere maintenance via telomerase (GO:0032212)	2	33	0.0118146	0.0486435	6.06061
145	A3B	mitotic G2 DNA damage checkpoint signaling (GO:0007095)	2	33	0.0118146	0.0486435	6.06061
146	A3B	ciliary basal body-plasma membrane docking (GO:0097711)	3	95	0.0120445	0.0492506	3.15789
