# Supplementary material for: Differentiation signals induce APOBEC3A expression via GRHL3 in squamous epithelia and squamous cell carcinoma
Source: EMBO J. 2024 Nov 15;44(1):1–29. doi: 10.1038/s44318-024-00298-9 (PMC11696371; doi:10.1038/s44318-024-00298-9)
Supplement: Supplementary file 12 — Dataset EV4 [file 44318_2024_298_MOESM12_ESM.xlsx]

## Sheet: Table_S8
Dataset EV4. Gene Ontology Biological Pathways (GOBP) significantly (adj. p<0.05) associated with the top 100 co-expressed genes with APOBEC3A and APOBEC3B in HNSCC epithelium (Kürten et al. 2021)
Ranking	Associated APOBEC	GOBP Term	Genes	Total genes in gene-set	P.value	Adjusted.P.value	Percent of Geneset
1	A3A	epidermal cell differentiation (GO:0009913)	11	53	1.77582e-15	8.96791e-13	20.7547
2	A3A	keratinocyte differentiation (GO:0030216)	10	41	6.06652e-15	1.5318e-12	24.3902
3	A3A	epidermis development (GO:0008544)	11	83	3.32655e-13	5.59969e-11	13.253
4	A3A	skin development (GO:0043588)	10	80	7.5934e-12	9.58667e-10	12.5
5	A3A	peptide cross-linking (GO:0018149)	6	31	8.93153e-09	9.02085e-07	19.3548
6	A3A	regulation of endopeptidase activity (GO:0052548)	6	71	1.47878e-06	0.000124464	8.4507
7	A3A	regulation of peptidase activity (GO:0052547)	4	23	4.84263e-06	0.000349361	17.3913
8	A3A	negative regulation of endopeptidase activity (GO:0010951)	5	63	1.578e-05	0.000885434	7.93651
9	A3A	negative regulation of peptidase activity (GO:0010466)	5	63	1.578e-05	0.000885434	7.93651
10	A3A	regulation of proteolysis (GO:0030162)	4	54	0.000153584	0.007756	7.40741
11	A3A	defense response to bacterium (GO:0042742)	6	176	0.000256517	0.0108371	3.40909
12	A3A	regulation of epidermal cell differentiation (GO:0045604)	3	25	0.000257515	0.0108371	12
13	A3A	neutrophil degranulation (GO:0043312)	9	481	0.00068577	0.0255783	1.8711
14	A3A	neutrophil activation involved in immune response (GO:0002283)	9	485	0.000727285	0.0255783	1.85567
15	A3A	neutrophil mediated immunity (GO:0002446)	9	488	0.000759752	0.0255783	1.84426
16	A3A	heterophilic cell-cell adhesion via plasma membrane cell adhesion molecules (GO:0007157)	3	42	0.00120859	0.0363192	7.14286
17	A3A	response to lipopolysaccharide (GO:0032496)	5	159	0.00122297	0.0363192	3.14465
18	A3A	negative regulation of proteolysis (GO:0045861)	3	43	0.00129455	0.0363192	6.97674
19	A3A	positive regulation of cell-cell adhesion (GO:0022409)	3	47	0.00167652	0.0445601	6.38298
20	A3A	regulation of protein metabolic process (GO:0051246)	3	48	0.00178184	0.0449915	6.25
1	A3B	mitotic spindle organization (GO:0007052)	22	157	4.63835e-26	2.70416e-23	14.0127
2	A3B	microtubule cytoskeleton organization involved in mitosis (GO:1902850)	20	128	9.92038e-25	2.89179e-22	15.625
3	A3B	mitotic sister chromatid segregation (GO:0000070)	13	102	3.53578e-15	6.87121e-13	12.7451
4	A3B	kinetochore organization (GO:0051383)	6	13	2.23816e-11	3.26212e-09	46.1538
5	A3B	mitotic metaphase plate congression (GO:0007080)	8	51	1.56655e-10	1.82659e-08	15.6863
6	A3B	centromere complex assembly (GO:0034508)	7	37	5.74688e-10	5.58405e-08	18.9189
7	A3B	mitotic nuclear division (GO:0140014)	8	74	3.37459e-09	2.81055e-07	10.8108
8	A3B	sister chromatid segregation (GO:0000819)	6	34	1.61184e-08	1.17463e-06	17.6471
9	A3B	regulation of mitotic cell cycle (GO:0007346)	10	178	2.09806e-08	1.35908e-06	5.61798
10	A3B	regulation of exit from mitosis (GO:0007096)	6	39	3.83219e-08	2.03106e-06	15.3846
11	A3B	DNA replication-independent nucleosome assembly (GO:0006336)	6	39	3.83219e-08	2.03106e-06	15.3846
12	A3B	kinetochore assembly (GO:0051382)	4	9	7.27116e-08	3.53257e-06	44.4444
13	A3B	chromosome condensation (GO:0030261)	6	45	9.33845e-08	4.18793e-06	13.3333
14	A3B	anaphase-promoting complex-dependent catabolic process (GO:0031145)	7	84	2.08793e-07	8.12191e-06	8.33333
15	A3B	mitotic chromosome condensation (GO:0007076)	5	27	2.08969e-07	8.12191e-06	18.5185
16	A3B	CENP-A containing chromatin organization (GO:0061641)	5	30	3.64521e-07	1.25009e-05	16.6667
17	A3B	CENP-A containing nucleosome assembly (GO:0034080)	5	30	3.64521e-07	1.25009e-05	16.6667
18	A3B	regulation of mitotic cell cycle phase transition (GO:1901990)	9	188	4.31034e-07	1.39607e-05	4.78723
19	A3B	regulation of cell cycle phase transition (GO:1901987)	7	95	4.87081e-07	1.4897e-05	7.36842
20	A3B	chromatin remodeling at centromere (GO:0031055)	5	32	5.11045e-07	1.4897e-05	15.625
21	A3B	chromosome organization (GO:0051276)	7	106	1.0272e-06	2.77214e-05	6.60377
22	A3B	mitotic cell cycle phase transition (GO:0044772)	9	209	1.04609e-06	2.77214e-05	4.30622
23	A3B	histone exchange (GO:0043486)	5	38	1.24393e-06	3.15308e-05	13.1579
24	A3B	regulation of ubiquitin protein ligase activity (GO:1904666)	4	21	3.2983e-06	7.12189e-05	19.0476
25	A3B	spindle assembly checkpoint signaling (GO:0071173)	4	21	3.2983e-06	7.12189e-05	19.0476
26	A3B	mitotic spindle assembly checkpoint signaling (GO:0007094)	4	21	3.2983e-06	7.12189e-05	19.0476
27	A3B	mitotic spindle checkpoint signaling (GO:0071174)	4	21	3.2983e-06	7.12189e-05	19.0476
28	A3B	negative regulation of mitotic metaphase/anaphase transition (GO:0045841)	4	22	4.01581e-06	8.3615e-05	18.1818
29	A3B	regulation of cyclin-dependent protein kinase activity (GO:1904029)	5	54	7.35694e-06	0.0001479	9.25926
30	A3B	regulation of mitotic nuclear division (GO:0007088)	5	57	9.62567e-06	0.000187059	8.77193
31	A3B	positive regulation of mitotic cell cycle phase transition (GO:1901992)	5	58	1.04922e-05	0.000197321	8.62069
32	A3B	positive regulation of cell cycle process (GO:0090068)	6	101	1.15979e-05	0.0002113	5.94059
33	A3B	establishment of mitotic spindle localization (GO:0040001)	4	29	1.26934e-05	0.00022425	13.7931
34	A3B	regulation of attachment of spindle microtubules to kinetochore (GO:0051988)	3	10	1.41879e-05	0.000243281	30
35	A3B	regulation of cell cycle process (GO:0010564)	6	106	1.53007e-05	0.000254867	5.66038
36	A3B	regulation of cell cycle (GO:0051726)	9	296	1.76726e-05	0.000286199	3.04054
37	A3B	attachment of mitotic spindle microtubules to kinetochore (GO:0051315)	3	12	2.58227e-05	0.000386016	25
38	A3B	positive regulation of ubiquitin protein ligase activity (GO:1904668)	3	12	2.58227e-05	0.000386016	25
39	A3B	mitotic nuclear membrane disassembly (GO:0007077)	3	12	2.58227e-05	0.000386016	25
40	A3B	cytoskeleton-dependent cytokinesis (GO:0061640)	5	72	3.0315e-05	0.000441841	6.94444
41	A3B	regulation of mitotic cell cycle spindle assembly checkpoint (GO:0090266)	3	13	3.34477e-05	0.00047561	23.0769
42	A3B	nuclear membrane disassembly (GO:0051081)	3	14	4.24153e-05	0.000588765	21.4286
43	A3B	G2/M transition of mitotic cell cycle (GO:0000086)	6	130	4.85716e-05	0.00065854	4.61538
44	A3B	cell cycle G2/M phase transition (GO:0044839)	6	131	5.06991e-05	0.000671762	4.58015
45	A3B	regulation of cyclin-dependent protein serine/threonine kinase activity (GO:0000079)	5	82	5.68311e-05	0.000736279	6.09756
46	A3B	regulation of cell cycle G2/M phase transition (GO:1902749)	5	85	6.7517e-05	0.000849662	5.88235
47	A3B	mitotic spindle assembly (GO:0090307)	4	44	6.84976e-05	0.000849662	9.09091
48	A3B	protein localization to chromosome, centromeric region (GO:0071459)	3	17	7.83783e-05	0.00095197	17.6471
49	A3B	regulation of chromosome segregation (GO:0051983)	3	18	9.37129e-05	0.00111499	16.6667
50	A3B	mitotic cytokinesis (GO:0000281)	4	49	0.000104882	0.00122293	8.16327
51	A3B	mitotic nuclear membrane organization (GO:0101024)	4	51	0.000122762	0.00137635	7.84314
52	A3B	mitotic nuclear membrane reassembly (GO:0007084)	4	51	0.000122762	0.00137635	7.84314
53	A3B	regulation of nuclear division (GO:0051783)	3	20	0.000129975	0.00142972	15
54	A3B	nuclear membrane reassembly (GO:0031468)	4	54	0.000153584	0.00165814	7.40741
55	A3B	proteasome-mediated ubiquitin-dependent protein catabolic process (GO:0043161)	8	321	0.00020879	0.00221317	2.49221
56	A3B	establishment of mitotic spindle orientation (GO:0000132)	3	24	0.000227436	0.00236778	12.5
57	A3B	regulation of protein serine/threonine kinase activity (GO:0071900)	5	111	0.000238129	0.0024356	4.5045
58	A3B	regulation of mitotic metaphase/anaphase transition (GO:0030071)	3	26	0.000290049	0.0029155	11.5385
59	A3B	free ubiquitin chain polymerization (GO:0010994)	2	6	0.000366432	0.00350213	33.3333
60	A3B	protein K27-linked ubiquitination (GO:0044314)	2	6	0.000366432	0.00350213	33.3333
61	A3B	protein K29-linked ubiquitination (GO:0035519)	2	6	0.000366432	0.00350213	33.3333
62	A3B	protein K11-linked ubiquitination (GO:0070979)	3	29	0.000403221	0.00379158	10.3448
63	A3B	establishment of spindle orientation (GO:0051294)	3	30	0.000446403	0.00413099	10
64	A3B	positive regulation of ubiquitin-protein transferase activity (GO:0051443)	3	31	0.000492444	0.00448585	9.67742
65	A3B	positive regulation of mitotic cell cycle spindle assembly checkpoint (GO:0090267)	2	7	0.000511333	0.00451677	28.5714
66	A3B	positive regulation of spindle checkpoint (GO:0090232)	2	7	0.000511333	0.00451677	28.5714
67	A3B	mitotic spindle elongation (GO:0000022)	2	8	0.000679555	0.00582619	25
68	A3B	mitotic spindle midzone assembly (GO:0051256)	2	8	0.000679555	0.00582619	25
69	A3B	DNA topological change (GO:0006265)	2	9	0.000870867	0.00725308	22.2222
70	A3B	protein K6-linked ubiquitination (GO:0085020)	2	9	0.000870867	0.00725308	22.2222
71	A3B	regulation of G2/M transition of mitotic cell cycle (GO:0010389)	5	149	0.000915205	0.00751499	3.3557
72	A3B	exit from mitosis (GO:0010458)	2	12	0.00158105	0.0126267	16.6667
73	A3B	protein localization to condensed chromosome (GO:1903083)	2	12	0.00158105	0.0126267	16.6667
74	A3B	protein localization to kinetochore (GO:0034501)	2	14	0.00216577	0.0170627	14.2857
75	A3B	bicellular tight junction assembly (GO:0070830)	3	53	0.0023702	0.0184244	5.66038
76	A3B	cellular response to molecule of bacterial origin (GO:0071219)	4	115	0.0026613	0.020415	3.47826
77	A3B	tight junction assembly (GO:0120192)	3	56	0.00277449	0.0207376	5.35714
78	A3B	DNA damage response, signal transduction by p53 class mediator resulting in cell cycle arrest (GO:0006977)	3	56	0.00277449	0.0207376	5.35714
79	A3B	resolution of meiotic recombination intermediates (GO:0000712)	2	16	0.00283741	0.0209394	12.5
80	A3B	cellular response to lipopolysaccharide (GO:0071222)	4	120	0.00310282	0.0226118	3.33333
81	A3B	positive regulation of telomere capping (GO:1904355)	2	17	0.00320529	0.0230702	11.7647
82	A3B	apical junction assembly (GO:0043297)	3	60	0.00337607	0.0238492	5
83	A3B	modification-dependent protein catabolic process (GO:0019941)	5	201	0.00339533	0.0238492	2.48756
84	A3B	regulation of single stranded viral RNA replication via double stranded DNA intermediate (GO:0045091)	2	18	0.00359424	0.0246522	11.1111
85	A3B	DNA conformation change (GO:0071103)	2	18	0.00359424	0.0246522	11.1111
86	A3B	negative regulation of cell cycle process (GO:0010948)	3	64	0.00405172	0.0274669	4.6875
87	A3B	mitotic G1 DNA damage checkpoint signaling (GO:0031571)	3	65	0.00423252	0.0283628	4.61538
88	A3B	positive regulation of G2/M transition of mitotic cell cycle (GO:0010971)	2	20	0.0044345	0.0290485	10
89	A3B	calcium-independent cell-cell adhesion via plasma membrane cell-adhesion molecules (GO:0016338)	2	20	0.0044345	0.0290485	10
90	A3B	positive regulation of protein localization to nucleus (GO:1900182)	3	68	0.00480405	0.0311196	4.41176
91	A3B	positive regulation of cellular protein localization (GO:1903829)	3	71	0.00542006	0.0347241	4.22535
92	A3B	positive regulation of cell cycle G2/M phase transition (GO:1902751)	2	23	0.00584762	0.0362677	8.69565
93	A3B	regulation of telomere capping (GO:1904353)	2	23	0.00584762	0.0362677	8.69565
94	A3B	mitotic cell cycle checkpoint signaling (GO:0007093)	2	23	0.00584762	0.0362677	8.69565
95	A3B	DNA damage response, signal transduction by p53 class mediator (GO:0030330)	3	74	0.00608144	0.0373208	4.05405
96	A3B	apoptotic nuclear changes (GO:0030262)	2	24	0.00635855	0.0386149	8.33333
97	A3B	skin development (GO:0043588)	3	80	0.00754367	0.0453398	3.75
98	A3B	response to lipopolysaccharide (GO:0032496)	4	159	0.00835627	0.0497113	2.51572
