# Supplementary material for: Differentiation signals induce APOBEC3A expression via GRHL3 in squamous epithelia and squamous cell carcinoma
Source: EMBO J. 2024 Nov 15;44(1):1–29. doi: 10.1038/s44318-024-00298-9 (PMC11696371; doi:10.1038/s44318-024-00298-9)
Supplement: Supplementary file 13 — Dataset EV5 [file 44318_2024_298_MOESM13_ESM.xlsx]

## Sheet: Table_S9
Dataset EV5: Gene Ontology Biological Pathways (GOBP) significantly (adj. p<0.1) associated with the top 100 co-expressed genes with APOBEC3A and APOBEC3B in HNSCC epithelium (Puram et al. 2023)
Ranking	Associated APOBEC	GOBP Term	Genes	Total genes in gene-set	P.value	Adjusted.P.value	Percent of Geneset
1	A3A	epidermis development (GO:0008544)	9	83	3.27552e-10	1.47398e-07	10.8434
2	A3A	keratinocyte differentiation (GO:0030216)	7	41	1.23465e-09	2.77797e-07	17.0732
3	A3A	skin development (GO:0043588)	8	80	6.33296e-09	9.06915e-07	10
4	A3A	epidermal cell differentiation (GO:0009913)	7	53	8.06146e-09	9.06915e-07	13.2075
5	A3A	peptide cross-linking (GO:0018149)	4	31	1.66876e-05	0.00150188	12.9032
6	A3A	regulation of peptidase activity (GO:0052547)	3	23	0.00019973	0.0146209	13.0435
7	A3A	defense response to fungus (GO:0050832)	3	24	0.000227436	0.0146209	12.5
8	A3A	positive regulation of epidermis development (GO:0045684)	2	10	0.00108504	0.0610334	20
9	A3A	positive regulation of cell-cell adhesion (GO:0022409)	3	47	0.00167652	0.083826	6.38298
10	A3A	positive regulation of brown fat cell differentiation (GO:0090336)	2	14	0.00216577	0.0933037	14.2857
11	A3A	fibrinolysis (GO:0042730)	2	15	0.00249083	0.0933037	13.3333
12	A3A	negative regulation of anoikis (GO:2000811)	2	16	0.00283741	0.0933037	12.5
13	A3A	neutrophil degranulation (GO:0043312)	8	481	0.00284817	0.0933037	1.6632
14	A3A	neutrophil activation involved in immune response (GO:0002283)	8	485	0.00299565	0.0933037	1.64948
15	A3A	neutrophil mediated immunity (GO:0002446)	8	488	0.00311012	0.0933037	1.63934
16	A3A	homophilic cell adhesion via plasma membrane adhesion molecules (GO:0007156)	3	60	0.00337607	0.0949521	5
17	A3A	regulation of brown fat cell differentiation (GO:0090335)	2	18	0.00359424	0.0951416	11.1111
18	A3A	negative regulation of peptidase activity (GO:0010466)	3	63	0.00387572	0.096893	4.7619
1	A3B	microtubule cytoskeleton organization involved in mitosis (GO:1902850)	14	128	2.59282e-15	2.02759e-12	10.9375
2	A3B	mitotic spindle organization (GO:0007052)	14	157	4.62971e-14	1.81022e-11	8.9172
3	A3B	regulation of cell cycle phase transition (GO:1901987)	11	95	1.53206e-12	3.99358e-10	11.5789
4	A3B	regulation of mitotic cell cycle (GO:0007346)	13	178	5.12591e-12	1.00212e-09	7.30337
5	A3B	anaphase-promoting complex-dependent catabolic process (GO:0031145)	10	84	1.25263e-11	1.95911e-09	11.9048
6	A3B	regulation of mitotic cell cycle phase transition (GO:1901990)	11	188	2.58434e-09	3.36826e-07	5.85106
7	A3B	kinetochore organization (GO:0051383)	5	13	3.5212e-09	3.93369e-07	38.4615
8	A3B	cytokine-mediated signaling pathway (GO:0019221)	17	621	1.12996e-08	1.10453e-06	2.73752
9	A3B	mitotic sister chromatid segregation (GO:0000070)	8	102	4.37826e-08	3.51503e-06	7.84314
10	A3B	spindle assembly checkpoint signaling (GO:0071173)	5	21	5.39391e-08	3.51503e-06	23.8095
11	A3B	mitotic spindle assembly checkpoint signaling (GO:0007094)	5	21	5.39391e-08	3.51503e-06	23.8095
12	A3B	mitotic spindle checkpoint signaling (GO:0071174)	5	21	5.39391e-08	3.51503e-06	23.8095
13	A3B	negative regulation of mitotic metaphase/anaphase transition (GO:0045841)	5	22	6.95278e-08	4.18236e-06	22.7273
14	A3B	response to interferon-gamma (GO:0034341)	7	80	1.48843e-07	8.31393e-06	8.75
15	A3B	mitotic nuclear membrane disassembly (GO:0007077)	4	12	2.82382e-07	1.47215e-05	33.3333
16	A3B	establishment of mitotic spindle localization (GO:0040001)	5	29	3.04972e-07	1.49055e-05	17.2414
17	A3B	nuclear membrane disassembly (GO:0051081)	4	14	5.66671e-07	2.60669e-05	28.5714
18	A3B	sister chromatid segregation (GO:0000819)	5	34	7.00582e-07	3.04364e-05	14.7059
19	A3B	cellular response to interferon-gamma (GO:0071346)	7	121	2.50384e-06	0.000103053	5.78512
20	A3B	chromosome condensation (GO:0030261)	5	45	2.94512e-06	0.000115154	11.1111
21	A3B	regulation of ubiquitin protein ligase activity (GO:1904666)	4	21	3.2983e-06	0.000122822	19.0476
22	A3B	proteasome-mediated ubiquitin-dependent protein catabolic process (GO:0043161)	10	321	4.76198e-06	0.000169267	3.11526
23	A3B	cellular response to cytokine stimulus (GO:0071345)	12	482	5.15179e-06	0.000175161	2.48963
24	A3B	establishment of mitotic spindle orientation (GO:0000132)	4	24	5.7889e-06	0.000188622	16.6667
25	A3B	modification-dependent protein catabolic process (GO:0019941)	8	201	7.64003e-06	0.00023898	3.9801
26	A3B	mitotic chromosome condensation (GO:0007076)	4	27	9.45158e-06	0.000268785	14.8148
27	A3B	regulation of mitotic nuclear division (GO:0007088)	5	57	9.62567e-06	0.000268785	8.77193
28	A3B	regulation of G2/M transition of mitotic cell cycle (GO:0010389)	7	149	9.92247e-06	0.000268785	4.69799
29	A3B	kinetochore assembly (GO:0051382)	3	9	9.96772e-06	0.000268785	33.3333
30	A3B	response to interferon-beta (GO:0035456)	4	28	1.09846e-05	0.000282804	14.2857
31	A3B	ubiquitin-dependent protein catabolic process (GO:0006511)	10	354	1.12109e-05	0.000282804	2.82486
32	A3B	positive regulation of cell cycle process (GO:0090068)	6	101	1.15979e-05	0.000283424	5.94059
33	A3B	establishment of spindle orientation (GO:0051294)	4	30	1.45902e-05	0.000345743	13.3333
34	A3B	regulation of cell cycle process (GO:0010564)	6	106	1.53007e-05	0.000351917	5.66038
35	A3B	cellular response to type I interferon (GO:0071357)	5	65	1.83979e-05	0.000399642	7.69231
36	A3B	type I interferon signaling pathway (GO:0060337)	5	65	1.83979e-05	0.000399642	7.69231
37	A3B	interferon-gamma-mediated signaling pathway (GO:0060333)	5	68	2.2945e-05	0.000484946	7.35294
38	A3B	positive regulation of ubiquitin protein ligase activity (GO:1904668)	3	12	2.58227e-05	0.000531404	25
39	A3B	regulation of mitotic cell cycle spindle assembly checkpoint (GO:0090266)	3	13	3.34477e-05	0.000660463	23.0769
40	A3B	centromere complex assembly (GO:0034508)	4	37	3.42308e-05	0.000660463	10.8108
41	A3B	mitotic nuclear division (GO:0140014)	5	74	3.46279e-05	0.000660463	6.75676
42	A3B	DNA replication-independent nucleosome assembly (GO:0006336)	4	39	4.23048e-05	0.000787676	10.2564
43	A3B	cellular response to tumor necrosis factor (GO:0071356)	7	194	5.42169e-05	0.000985992	3.60825
44	A3B	regulation of cyclin-dependent protein serine/threonine kinase activity (GO:0000079)	5	82	5.68311e-05	0.00101004	6.09756
45	A3B	protein localization to chromosome, centromeric region (GO:0071459)	3	17	7.83783e-05	0.00136204	17.6471
46	A3B	mitotic cell cycle phase transition (GO:0044772)	7	209	8.66092e-05	0.00147236	3.34928
47	A3B	regulation of cell cycle (GO:0051726)	8	296	0.00011997	0.0019961	2.7027
48	A3B	mitotic metaphase plate congression (GO:0007080)	4	51	0.000122762	0.002	7.84314
49	A3B	cellular response to interleukin-1 (GO:0071347)	6	155	0.000128662	0.00203281	3.87097
50	A3B	regulation of nuclear division (GO:0051783)	3	20	0.000129975	0.00203281	15
51	A3B	regulation of cyclin-dependent protein kinase activity (GO:1904029)	4	54	0.000153584	0.00235496	7.40741
52	A3B	regulation of mitotic metaphase/anaphase transition (GO:0030071)	3	26	0.000290049	0.0043619	11.5385
53	A3B	negative regulation of G2/M transition of mitotic cell cycle (GO:0010972)	4	66	0.000334323	0.00493284	6.06061
54	A3B	positive regulation of cellular protein localization (GO:1903829)	4	71	0.000442195	0.00623369	5.6338
55	A3B	CENP-A containing chromatin organization (GO:0061641)	3	30	0.000446403	0.00623369	10
56	A3B	CENP-A containing nucleosome assembly (GO:0034080)	3	30	0.000446403	0.00623369	10
57	A3B	cytoskeleton-dependent cytokinesis (GO:0061640)	4	72	0.000466424	0.00634702	5.55556
58	A3B	positive regulation of ubiquitin-protein transferase activity (GO:0051443)	3	31	0.000492444	0.00634702	9.67742
59	A3B	G2/M transition of mitotic cell cycle (GO:0000086)	5	130	0.000493558	0.00634702	3.84615
60	A3B	cell cycle G2/M phase transition (GO:0044839)	5	131	0.000511132	0.00634702	3.81679
61	A3B	oxygen transport (GO:0015671)	2	7	0.000511333	0.00634702	28.5714
62	A3B	positive regulation of mitotic cell cycle spindle assembly checkpoint (GO:0090267)	2	7	0.000511333	0.00634702	28.5714
63	A3B	positive regulation of spindle checkpoint (GO:0090232)	2	7	0.000511333	0.00634702	28.5714
64	A3B	chromatin remodeling at centromere (GO:0031055)	3	32	0.000541421	0.00658911	9.375
65	A3B	defense response to virus (GO:0051607)	5	133	0.000547688	0.00658911	3.7594
66	A3B	regulation of metaphase/anaphase transition of cell cycle (GO:1902099)	2	8	0.000679555	0.00781488	25
67	A3B	mitotic spindle elongation (GO:0000022)	2	8	0.000679555	0.00781488	25
68	A3B	mitotic spindle midzone assembly (GO:0051256)	2	8	0.000679555	0.00781488	25
69	A3B	innate immune response (GO:0045087)	7	302	0.000806679	0.00914237	2.31788
70	A3B	regulation of cytokinesis (GO:0032465)	4	84	0.000835662	0.00933554	4.7619
71	A3B	regulation of cell cycle G2/M phase transition (GO:1902749)	4	85	0.000873595	0.00962185	4.70588
72	A3B	histone exchange (GO:0043486)	3	38	0.000901066	0.00978657	7.89474
73	A3B	regulation of exit from mitosis (GO:0007096)	3	39	0.000972629	0.0104191	7.69231
74	A3B	negative regulation of mitotic cell cycle phase transition (GO:1901991)	4	92	0.00117384	0.0124046	4.34783
75	A3B	lymphocyte chemotaxis (GO:0048247)	3	44	0.00138426	0.0144332	6.81818
76	A3B	attachment of mitotic spindle microtubules to kinetochore (GO:0051315)	2	12	0.00158105	0.015851	16.6667
77	A3B	gas transport (GO:0015669)	2	12	0.00158105	0.015851	16.6667
78	A3B	protein localization to condensed chromosome (GO:1903083)	2	12	0.00158105	0.015851	16.6667
79	A3B	regulation of protein localization to nucleus (GO:1900180)	3	47	0.00167652	0.0165954	6.38298
80	A3B	mitotic cytokinesis (GO:0000281)	3	49	0.00189121	0.0184866	6.12245
81	A3B	chromosome organization (GO:0051276)	4	106	0.00197878	0.0191038	3.77358
82	A3B	regulation of cellular amine metabolic process (GO:0033238)	3	51	0.0021223	0.019467	5.88235
83	A3B	mitotic nuclear membrane organization (GO:0101024)	3	51	0.0021223	0.019467	5.88235
84	A3B	mitotic nuclear membrane reassembly (GO:0007084)	3	51	0.0021223	0.019467	5.88235
85	A3B	defense response to protozoan (GO:0042832)	2	14	0.00216577	0.019467	14.2857
86	A3B	positive regulation of lymphocyte migration (GO:2000403)	2	14	0.00216577	0.019467	14.2857
87	A3B	protein localization to kinetochore (GO:0034501)	2	14	0.00216577	0.019467	14.2857
88	A3B	response to tumor necrosis factor (GO:0034612)	4	110	0.00226497	0.0201273	3.63636
89	A3B	regulation of protein serine/threonine kinase activity (GO:0071900)	4	111	0.00234074	0.0205669	3.6036
90	A3B	regulation of cellular amino acid metabolic process (GO:0006521)	3	54	0.00250059	0.0212551	5.55556
91	A3B	negative regulation of viral genome replication (GO:0045071)	3	54	0.00250059	0.0212551	5.55556
92	A3B	nuclear membrane reassembly (GO:0031468)	3	54	0.00250059	0.0212551	5.55556
93	A3B	tumor necrosis factor-mediated signaling pathway (GO:0033209)	4	116	0.00274591	0.0230814	3.44828
94	A3B	DNA damage response, signal transduction by p53 class mediator resulting in cell cycle arrest (GO:0006977)	3	56	0.00277449	0.0230814	5.35714
95	A3B	regulation of mitotic sister chromatid separation (GO:0010965)	2	16	0.00283741	0.0233564	12.5
96	A3B	negative regulation of cell cycle G2/M phase transition (GO:1902750)	3	57	0.0029181	0.0237703	5.26316
97	A3B	positive regulation of mitotic cell cycle phase transition (GO:1901992)	3	58	0.0030662	0.0247192	5.17241
98	A3B	defense response to symbiont (GO:0140546)	4	124	0.00349019	0.0278286	3.22581
99	A3B	regulation of chromosome segregation (GO:0051983)	2	18	0.00359424	0.0278286	11.1111
100	A3B	response to interferon-alpha (GO:0035455)	2	18	0.00359424	0.0278286	11.1111
101	A3B	T cell migration (GO:0072678)	2	18	0.00359424	0.0278286	11.1111
102	A3B	regulation of cellular ketone metabolic process (GO:0010565)	3	64	0.00405172	0.0307616	4.6875
103	A3B	pre-replicative complex assembly (GO:0036388)	3	64	0.00405172	0.0307616	4.6875
104	A3B	mitotic G1 DNA damage checkpoint signaling (GO:0031571)	3	65	0.00423252	0.0318145	4.61538
105	A3B	cellular response to interferon-beta (GO:0035458)	2	20	0.0044345	0.0318145	10
106	A3B	negative regulation of viral life cycle (GO:1903901)	2	20	0.0044345	0.0318145	10
107	A3B	regulation of protein localization to cell periphery (GO:1904375)	2	20	0.0044345	0.0318145	10
108	A3B	regulation of T cell migration (GO:2000404)	2	20	0.0044345	0.0318145	10
109	A3B	positive regulation of G2/M transition of mitotic cell cycle (GO:0010971)	2	20	0.0044345	0.0318145	10
110	A3B	regulation of viral genome replication (GO:0045069)	3	67	0.00460865	0.0327633	4.47761
111	A3B	positive regulation of protein localization to nucleus (GO:1900182)	3	68	0.00480405	0.0336672	4.41176
112	A3B	protein ubiquitination (GO:0016567)	8	525	0.0048219	0.0336672	1.52381
113	A3B	hydrogen peroxide catabolic process (GO:0042744)	2	21	0.00488539	0.0338086	9.52381
114	A3B	protein polyubiquitination (GO:0000209)	6	314	0.00495574	0.0339947	1.91083
115	A3B	cellular protein modification process (GO:0006464)	12	1025	0.00507054	0.0344796	1.17073
116	A3B	negative regulation of viral process (GO:0048525)	3	70	0.00520972	0.0348205	4.28571
117	A3B	neutrophil chemotaxis (GO:0030593)	3	70	0.00520972	0.0348205	4.28571
118	A3B	proteasomal ubiquitin-independent protein catabolic process (GO:0010499)	2	22	0.0053565	0.0354981	9.09091
119	A3B	regulation of hematopoietic stem cell differentiation (GO:1902036)	3	71	0.00542006	0.0356175	4.22535
120	A3B	regulation of cysteine-type endopeptidase activity (GO:2000116)	2	23	0.00584762	0.0369298	8.69565
121	A3B	positive regulation of cell cycle G2/M phase transition (GO:1902751)	2	23	0.00584762	0.0369298	8.69565
122	A3B	mitotic cell cycle checkpoint signaling (GO:0007093)	2	23	0.00584762	0.0369298	8.69565
123	A3B	antigen processing and presentation of exogenous peptide antigen via MHC class I, TAP-dependent (GO:0002479)	3	73	0.00585588	0.0369298	4.10959
124	A3B	granulocyte chemotaxis (GO:0071621)	3	73	0.00585588	0.0369298	4.10959
125	A3B	NIK/NF-kappaB signaling (GO:0038061)	3	74	0.00608144	0.0377436	4.05405
126	A3B	DNA damage response, signal transduction by p53 class mediator (GO:0030330)	3	74	0.00608144	0.0377436	4.05405
127	A3B	regulation of hematopoietic progenitor cell differentiation (GO:1901532)	3	75	0.00631214	0.0385632	4
128	A3B	regulation of transcription from RNA polymerase II promoter in response to hypoxia (GO:0061418)	3	75	0.00631214	0.0385632	4
129	A3B	regulation of cell division (GO:0051302)	3	76	0.006548	0.0396941	3.94737
130	A3B	neutrophil migration (GO:1990266)	3	77	0.00678906	0.0408388	3.8961
131	A3B	positive regulation of T cell migration (GO:2000406)	2	25	0.00688907	0.0411241	8
132	A3B	antigen processing and presentation of exogenous peptide antigen via MHC class I (GO:0042590)	3	78	0.00703534	0.041679	3.84615
133	A3B	post-translational protein modification (GO:0043687)	6	345	0.00774337	0.0455287	1.73913
134	A3B	Wnt signaling pathway, planar cell polarity pathway (GO:0060071)	3	85	0.00890773	0.0519839	3.52941
135	A3B	response to interleukin-1 (GO:0070555)	3	86	0.0091967	0.0525315	3.48837
136	A3B	hydrogen peroxide metabolic process (GO:0042743)	2	29	0.0092031	0.0525315	6.89655
137	A3B	protein K11-linked ubiquitination (GO:0070979)	2	29	0.0092031	0.0525315	6.89655
138	A3B	regulation of transcription from RNA polymerase II promoter in response to stress (GO:0043618)	3	87	0.00949112	0.053783	3.44828
139	A3B	regulation of establishment of planar polarity (GO:0090175)	3	88	0.009791	0.0550832	3.40909
140	A3B	SCF-dependent proteasomal ubiquitin-dependent protein catabolic process (GO:0031146)	3	89	0.0100964	0.0563953	3.37079
141	A3B	regulation of stem cell differentiation (GO:2000736)	3	91	0.0107236	0.059474	3.2967
142	A3B	protein deubiquitination (GO:0016579)	5	267	0.0109991	0.0605727	1.87266
143	A3B	interleukin-1-mediated signaling pathway (GO:0070498)	3	94	0.0117059	0.0637173	3.19149
144	A3B	defense response to bacterium (GO:0042742)	4	176	0.011811	0.0637173	2.27273
145	A3B	mitotic G2 DNA damage checkpoint signaling (GO:0007095)	2	33	0.0118146	0.0637173	6.06061
146	A3B	negative regulation of extrinsic apoptotic signaling pathway via death domain receptors (GO:1902042)	2	34	0.0125125	0.0663257	5.88235
147	A3B	protein localization to chromosome (GO:0034502)	2	34	0.0125125	0.0663257	5.88235
148	A3B	protein modification by small protein removal (GO:0070646)	5	276	0.0125527	0.0663257	1.81159
149	A3B	bicarbonate transport (GO:0015701)	2	35	0.013228	0.0694247	5.71429
150	A3B	regulation of cell population proliferation (GO:0042127)	9	764	0.0142857	0.0744759	1.17801
151	A3B	positive regulation of cytokinesis (GO:0032467)	2	37	0.0147111	0.0761859	5.40541
152	A3B	regulation of cell migration (GO:0030334)	6	408	0.0166256	0.0855342	1.47059
153	A3B	negative regulation of blood coagulation (GO:0030195)	2	40	0.0170632	0.0866455	5
154	A3B	lymphocyte migration (GO:0072676)	2	40	0.0170632	0.0866455	5
155	A3B	Fc-epsilon receptor signaling pathway (GO:0038095)	3	111	0.0182313	0.0919797	2.7027
156	A3B	Fc receptor signaling pathway (GO:0038093)	3	112	0.0186665	0.0932127	2.67857
157	A3B	regulation of extrinsic apoptotic signaling pathway via death domain receptors (GO:1902041)	2	42	0.0187141	0.0932127	4.7619
158	A3B	cellular response to lectin (GO:1990858)	3	115	0.0200067	0.0983977	2.6087
159	A3B	stimulatory C-type lectin receptor signaling pathway (GO:0002223)	3	115	0.0200067	0.0983977	2.6087
160	A3B	positive regulation of cell division (GO:0051781)	2	44	0.0204295	0.0992289	4.54545
161	A3B	mitotic spindle assembly (GO:0090307)	2	44	0.0204295	0.0992289	4.54545
