# Supplementary material for: Differentiation signals induce APOBEC3A expression via GRHL3 in squamous epithelia and squamous cell carcinoma
Source: EMBO J. 2024 Nov 15;44(1):1–29. doi: 10.1038/s44318-024-00298-9 (PMC11696371; doi:10.1038/s44318-024-00298-9)
Supplement: Supplementary file 14 — Dataset EV6 [file 44318_2024_298_MOESM14_ESM.xlsx]

## Sheet: Table_S10
Dataset EV6. Gene Ontology Biological Pathways (GOBP) significantly (adj. p<0.05) associated with the top 100 co-expressed genes with APOBEC3A and APOBEC3B in ESCC epithelium (Zhang et al. 2021).
Ranking	Associated APOBEC	GOBP Term	Genes	Total genes in gene-set	P.value	Adjusted.P.value	Percent of Geneset
1	A3A	epidermal cell differentiation (GO:0009913)	11	53	1.77582e-15	1.11167e-12	20.7547
2	A3A	keratinocyte differentiation (GO:0030216)	10	41	6.06652e-15	1.89882e-12	24.3902
3	A3A	skin development (GO:0043588)	11	80	2.18593e-13	4.5613e-11	13.75
4	A3A	epidermis development (GO:0008544)	11	83	3.32655e-13	5.20605e-11	13.253
5	A3A	peptide cross-linking (GO:0018149)	6	31	8.93153e-09	1.11823e-06	19.3548
6	A3A	defense response to fungus (GO:0050832)	4	24	5.7889e-06	0.000603975	16.6667
7	A3A	response to lipopolysaccharide (GO:0032496)	7	159	1.51499e-05	0.00135484	4.40252
8	A3A	inflammatory response (GO:0006954)	8	230	2.03076e-05	0.00158907	3.47826
9	A3A	innate immune response (GO:0045087)	8	302	0.000137717	0.00865665	2.64901
10	A3A	neutrophil degranulation (GO:0043312)	10	481	0.00014761	0.00865665	2.079
11	A3A	neutrophil activation involved in immune response (GO:0002283)	10	485	0.000157863	0.00865665	2.06186
12	A3A	neutrophil mediated immunity (GO:0002446)	10	488	0.000165942	0.00865665	2.04918
13	A3A	oligosaccharide biosynthetic process (GO:0009312)	3	23	0.00019973	0.00944586	13.0435
14	A3A	carbohydrate biosynthetic process (GO:0016051)	3	24	0.000227436	0.00944586	12.5
15	A3A	chronic inflammatory response (GO:0002544)	2	5	0.000245087	0.00944586	40
16	A3A	peptidyl-cysteine S-nitrosylation (GO:0018119)	2	5	0.000245087	0.00944586	40
17	A3A	defense response to bacterium (GO:0042742)	6	176	0.000256517	0.00944586	3.40909
18	A3A	regulation of monocyte chemotaxis (GO:0090025)	3	26	0.000290049	0.0100873	11.5385
19	A3A	positive regulation of response to wounding (GO:1903036)	3	28	0.000362821	0.011954	10.7143
20	A3A	regulation of endopeptidase activity (GO:0052548)	4	71	0.000442195	0.0138407	5.6338
21	A3A	response to molecule of bacterial origin (GO:0002237)	4	73	0.000491584	0.0146539	5.47945
22	A3A	leukocyte aggregation (GO:0070486)	2	8	0.000679555	0.0193364	25
23	A3A	fucose catabolic process (GO:0019317)	2	9	0.000870867	0.0209678	22.2222
24	A3A	L-fucose catabolic process (GO:0042355)	2	9	0.000870867	0.0209678	22.2222
25	A3A	L-fucose metabolic process (GO:0042354)	2	9	0.000870867	0.0209678	22.2222
26	A3A	peptidyl-cysteine modification (GO:0018198)	2	9	0.000870867	0.0209678	22.2222
27	A3A	positive regulation of wound healing (GO:0090303)	3	40	0.0010477	0.0234219	7.5
28	A3A	positive regulation of viral entry into host cell (GO:0046598)	2	10	0.00108504	0.0234219	20
29	A3A	positive regulation by symbiont of entry into host (GO:0075294)	2	10	0.00108504	0.0234219	20
30	A3A	regulation of natural killer cell activation (GO:0032814)	2	12	0.00158105	0.0327969	16.6667
31	A3A	positive regulation of cell-cell adhesion (GO:0022409)	3	47	0.00167652	0.0327969	6.38298
32	A3A	regulation of wound healing (GO:0061041)	3	47	0.00167652	0.0327969	6.38298
33	A3A	cellular protein modification process (GO:0006464)	13	1025	0.00176769	0.0335325	1.26829
34	A3A	regulation of homotypic cell-cell adhesion (GO:0034110)	2	13	0.00186243	0.0338256	15.3846
35	A3A	oligosaccharide metabolic process (GO:0009311)	3	49	0.00189121	0.0338256	6.12245
36	A3A	regulation of intrinsic apoptotic signaling pathway (GO:2001242)	3	52	0.00224412	0.0390228	5.76923
37	A3A	fibrinolysis (GO:0042730)	2	15	0.00249083	0.0421422	13.3333
38	A3A	response to lipid (GO:0033993)	4	114	0.0025785	0.0424774	3.50877
39	A3A	innate immune response activating cell surface receptor signaling pathway (GO:0002220)	4	119	0.00301079	0.048327	3.36134
40	A3A	cellular response to lipopolysaccharide (GO:0071222)	4	120	0.00310282	0.0485592	3.33333
1	A3B	mitotic spindle organization (GO:0007052)	30	157	7.03374e-40	4.38906e-37	19.1083
2	A3B	microtubule cytoskeleton organization involved in mitosis (GO:1902850)	28	128	5.50837e-39	1.71861e-36	21.875
3	A3B	mitotic sister chromatid segregation (GO:0000070)	22	102	1.75632e-30	3.65314e-28	21.5686
4	A3B	centromere complex assembly (GO:0034508)	12	37	2.06024e-19	3.21398e-17	32.4324
5	A3B	kinetochore organization (GO:0051383)	9	13	9.49196e-19	1.1846e-16	69.2308
6	A3B	regulation of cell cycle process (GO:0010564)	15	106	4.57501e-18	4.75801e-16	14.1509
7	A3B	positive regulation of cell cycle process (GO:0090068)	14	101	8.5277e-17	7.60183e-15	13.8614
8	A3B	sister chromatid segregation (GO:0000819)	10	34	7.30188e-16	5.69546e-14	29.4118
9	A3B	mitotic metaphase plate congression (GO:0007080)	11	51	1.11867e-15	7.75611e-14	21.5686
10	A3B	DNA replication-independent nucleosome assembly (GO:0006336)	10	39	3.46845e-15	2.16431e-13	25.641
11	A3B	CENP-A containing chromatin organization (GO:0061641)	9	30	1.77191e-14	9.21392e-13	30
12	A3B	CENP-A containing nucleosome assembly (GO:0034080)	9	30	1.77191e-14	9.21392e-13	30
13	A3B	regulation of mitotic cell cycle phase transition (GO:1901990)	15	188	2.83574e-14	1.36115e-12	7.97872
14	A3B	chromatin remodeling at centromere (GO:0031055)	9	32	3.44544e-14	1.53568e-12	28.125
15	A3B	mitotic cytokinesis (GO:0000281)	10	49	4.30351e-14	1.79026e-12	20.4082
16	A3B	spindle assembly checkpoint signaling (GO:0071173)	8	21	5.65999e-14	1.96213e-12	38.0952
17	A3B	mitotic spindle assembly checkpoint signaling (GO:0007094)	8	21	5.65999e-14	1.96213e-12	38.0952
18	A3B	mitotic spindle checkpoint signaling (GO:0071174)	8	21	5.65999e-14	1.96213e-12	38.0952
19	A3B	cytoskeleton-dependent cytokinesis (GO:0061640)	11	72	6.51503e-14	2.13967e-12	15.2778
20	A3B	negative regulation of mitotic metaphase/anaphase transition (GO:0045841)	8	22	8.85801e-14	2.65553e-12	36.3636
21	A3B	mitotic nuclear division (GO:0140014)	11	74	8.93689e-14	2.65553e-12	14.8649
22	A3B	histone exchange (GO:0043486)	9	38	1.95376e-13	5.54159e-12	23.6842
23	A3B	regulation of cytokinesis (GO:0032465)	11	84	3.81218e-13	1.03426e-11	13.0952
24	A3B	mitotic chromosome condensation (GO:0007076)	8	27	6.02545e-13	1.56662e-11	29.6296
25	A3B	chromosome condensation (GO:0030261)	9	45	1.03206e-12	2.57602e-11	20
26	A3B	mitotic cell cycle phase transition (GO:0044772)	14	209	2.3972e-12	5.75328e-11	6.69856
27	A3B	regulation of attachment of spindle microtubules to kinetochore (GO:0051988)	6	10	2.77225e-12	6.40697e-11	60
28	A3B	G2/M transition of mitotic cell cycle (GO:0000086)	11	130	4.94093e-11	1.10112e-09	8.46154
29	A3B	cell cycle G2/M phase transition (GO:0044839)	11	131	5.3718e-11	1.15586e-09	8.39695
30	A3B	regulation of mitotic cell cycle (GO:0007346)	12	178	9.05003e-11	1.88241e-09	6.74157
31	A3B	regulation of mitotic sister chromatid separation (GO:0010965)	6	16	1.03194e-10	2.0772e-09	37.5
32	A3B	mitotic spindle elongation (GO:0000022)	5	8	1.56273e-10	2.95499e-09	62.5
33	A3B	mitotic spindle midzone assembly (GO:0051256)	5	8	1.56273e-10	2.95499e-09	62.5
34	A3B	kinetochore assembly (GO:0051382)	5	9	3.50229e-10	6.42774e-09	55.5556
35	A3B	anaphase-promoting complex-dependent catabolic process (GO:0031145)	9	84	3.65356e-10	6.51377e-09	10.7143
36	A3B	regulation of mitotic nuclear division (GO:0007088)	8	57	3.96657e-10	6.86312e-09	14.0351
37	A3B	regulation of cell cycle G2/M phase transition (GO:1902749)	9	85	4.06948e-10	6.86312e-09	10.5882
38	A3B	positive regulation of cytokinesis (GO:0032467)	7	37	5.74688e-10	9.43697e-09	18.9189
39	A3B	DNA metabolic process (GO:0006259)	13	277	1.26561e-09	2.02497e-08	4.69314
40	A3B	positive regulation of cell division (GO:0051781)	7	44	2.07892e-09	3.16402e-08	15.9091
41	A3B	mitotic spindle assembly (GO:0090307)	7	44	2.07892e-09	3.16402e-08	15.9091
42	A3B	attachment of mitotic spindle microtubules to kinetochore (GO:0051315)	5	12	2.17548e-09	3.23215e-08	41.6667
43	A3B	regulation of mitotic metaphase/anaphase transition (GO:0030071)	6	26	2.84968e-09	4.13534e-08	23.0769
44	A3B	regulation of G2/M transition of mitotic cell cycle (GO:0010389)	10	149	3.79278e-09	5.37885e-08	6.71141
45	A3B	regulation of cyclin-dependent protein serine/threonine kinase activity (GO:0000079)	8	82	7.72315e-09	1.07094e-07	9.7561
46	A3B	regulation of cyclin-dependent protein kinase activity (GO:1904029)	7	54	9.22447e-09	1.25132e-07	12.963
47	A3B	regulation of transcription involved in G1/S transition of mitotic cell cycle (GO:0000083)	6	32	1.09484e-08	1.45358e-07	18.75
48	A3B	regulation of chromosome segregation (GO:0051983)	5	18	2.29825e-08	2.98773e-07	27.7778
49	A3B	regulation of exit from mitosis (GO:0007096)	6	39	3.83219e-08	4.88018e-07	15.3846
50	A3B	regulation of metaphase/anaphase transition of cell cycle (GO:1902099)	4	8	4.05506e-08	5.04822e-07	50
51	A3B	regulation of nuclear division (GO:0051783)	5	20	4.12595e-08	5.04822e-07	25
52	A3B	G1/S transition of mitotic cell cycle (GO:0000082)	7	85	2.26606e-07	2.71928e-06	8.23529
53	A3B	regulation of cell cycle (GO:0051726)	11	296	2.73009e-07	3.2143e-06	3.71622
54	A3B	mitotic nuclear membrane disassembly (GO:0007077)	4	12	2.82382e-07	3.26308e-06	33.3333
55	A3B	establishment of mitotic spindle localization (GO:0040001)	5	29	3.04972e-07	3.46005e-06	17.2414
56	A3B	positive regulation of mitotic cell cycle phase transition (GO:1901992)	6	58	4.40379e-07	4.90708e-06	10.3448
57	A3B	regulation of cell cycle phase transition (GO:1901987)	7	95	4.87081e-07	5.33226e-06	7.36842
58	A3B	nuclear membrane disassembly (GO:0051081)	4	14	5.66671e-07	6.0966e-06	28.5714
59	A3B	chromosome organization (GO:0051276)	7	106	1.0272e-06	1.08639e-05	6.60377
60	A3B	protein localization to chromosome, centromeric region (GO:0071459)	4	17	1.3319e-06	1.38518e-05	23.5294
61	A3B	regulation of protein serine/threonine kinase activity (GO:0071900)	7	111	1.40275e-06	1.43494e-05	6.30631
62	A3B	DNA damage response, signal transduction by p53 class mediator (GO:0030330)	6	74	1.88981e-06	1.902e-05	8.10811
63	A3B	regulation of cell division (GO:0051302)	6	76	2.21233e-06	2.19126e-05	7.89474
64	A3B	DNA repair (GO:0006281)	10	298	2.46128e-06	2.39974e-05	3.3557
65	A3B	regulation of ubiquitin protein ligase activity (GO:1904666)	4	21	3.2983e-06	3.16637e-05	19.0476
66	A3B	proteasome-mediated ubiquitin-dependent protein catabolic process (GO:0043161)	10	321	4.76198e-06	4.50224e-05	3.11526
67	A3B	establishment of mitotic spindle orientation (GO:0000132)	4	24	5.7889e-06	5.39145e-05	16.6667
68	A3B	DNA damage response, signal transduction by p53 class mediator resulting in cell cycle arrest (GO:0006977)	5	56	8.81608e-06	8.09005e-05	8.92857
69	A3B	establishment of spindle orientation (GO:0051294)	4	30	1.45902e-05	0.000131946	13.3333
70	A3B	DNA replication (GO:0006260)	6	108	1.70258e-05	0.000151773	5.55556
71	A3B	mitotic G1 DNA damage checkpoint signaling (GO:0031571)	5	65	1.83979e-05	0.000161694	7.69231
72	A3B	regulation of sister chromatid cohesion (GO:0007063)	3	12	2.58227e-05	0.000217748	25
73	A3B	positive regulation of ubiquitin protein ligase activity (GO:1904668)	3	12	2.58227e-05	0.000217748	25
74	A3B	protein localization to condensed chromosome (GO:1903083)	3	12	2.58227e-05	0.000217748	25
75	A3B	positive regulation of cellular protein localization (GO:1903829)	5	71	2.83213e-05	0.000235633	7.04225
76	A3B	regulation of mitotic cell cycle spindle assembly checkpoint (GO:0090266)	3	13	3.34477e-05	0.000274623	23.0769
77	A3B	DNA replication initiation (GO:0006270)	4	38	3.81116e-05	0.000308852	10.5263
78	A3B	protein localization to kinetochore (GO:0034501)	3	14	4.24153e-05	0.000339323	21.4286
79	A3B	retrograde vesicle-mediated transport, Golgi to endoplasmic reticulum (GO:0006890)	5	85	6.7517e-05	0.000528844	5.88235
80	A3B	modification-dependent protein catabolic process (GO:0019941)	7	201	6.78005e-05	0.000528844	3.48259
81	A3B	DNA replication checkpoint signaling (GO:0000076)	3	17	7.83783e-05	0.000603803	17.6471
82	A3B	double-strand break repair via homologous recombination (GO:0000724)	5	97	0.000126525	0.000962825	5.15464
83	A3B	positive regulation of G2/M transition of mitotic cell cycle (GO:0010971)	3	20	0.000129975	0.000977161	15
84	A3B	antigen processing and presentation of exogenous peptide antigen via MHC class II (GO:0019886)	5	98	0.000132803	0.000986539	5.10204
85	A3B	regulation of DNA replication (GO:0006275)	4	53	0.000142752	0.00104797	7.54717
86	A3B	antigen processing and presentation of peptide antigen via MHC class II (GO:0002495)	5	100	0.000146074	0.00105988	5
87	A3B	interstrand cross-link repair (GO:0036297)	4	55	0.000164998	0.00118343	7.27273
88	A3B	antigen processing and presentation of exogenous peptide antigen (GO:0002478)	5	103	0.000167854	0.00119024	4.85437
89	A3B	cellular protein-containing complex assembly (GO:0034622)	6	168	0.000199532	0.00136958	3.57143
90	A3B	positive regulation of cell cycle G2/M phase transition (GO:1902751)	3	23	0.00019973	0.00136958	13.0435
91	A3B	mitotic cell cycle checkpoint signaling (GO:0007093)	3	23	0.00019973	0.00136958	13.0435
92	A3B	double-strand break repair via synthesis-dependent strand annealing (GO:0045003)	2	5	0.000245087	0.00166233	40
93	A3B	negative regulation of cell cycle process (GO:0010948)	4	64	0.000296994	0.00199273	6.25
94	A3B	positive regulation of protein localization to nucleus (GO:1900182)	4	68	0.000374898	0.00248869	5.88235
95	A3B	ubiquitin-dependent protein catabolic process (GO:0006511)	8	354	0.000402541	0.00264406	2.25989
96	A3B	DNA-dependent DNA replication (GO:0006261)	5	129	0.000476443	0.00309688	3.87597
97	A3B	positive regulation of ubiquitin-protein transferase activity (GO:0051443)	3	31	0.000492444	0.00316789	9.67742
98	A3B	positive regulation of mitotic cell cycle spindle assembly checkpoint (GO:0090267)	2	7	0.000511333	0.00322295	28.5714
99	A3B	positive regulation of spindle checkpoint (GO:0090232)	2	7	0.000511333	0.00322295	28.5714
100	A3B	positive regulation of chromosome segregation (GO:0051984)	2	8	0.000679555	0.00424042	25
101	A3B	regulation of mitotic spindle organization (GO:0060236)	3	35	0.000706716	0.00436624	8.57143
102	A3B	positive regulation of mitotic nuclear division (GO:0045840)	3	36	0.000768177	0.00469944	8.33333
103	A3B	protein phosphorylation (GO:0006468)	9	496	0.000852164	0.00516263	1.81452
104	A3B	DNA integrity checkpoint signaling (GO:0031570)	3	39	0.000972629	0.00583578	7.69231
105	A3B	cellular macromolecule biosynthetic process (GO:0034645)	7	314	0.0010122	0.00601537	2.2293
106	A3B	regulation of double-strand break repair (GO:2000779)	3	42	0.00120859	0.00711472	7.14286
107	A3B	tetrahydrofolate metabolic process (GO:0046653)	2	11	0.00132184	0.00770867	18.1818
108	A3B	double-strand break repair (GO:0006302)	5	164	0.00140279	0.00810501	3.04878
109	A3B	cellular response to radiation (GO:0071478)	3	45	0.00147779	0.00838307	6.66667
110	A3B	mitotic G2/M transition checkpoint (GO:0044818)	3	45	0.00147779	0.00838307	6.66667
111	A3B	negative regulation of cell division (GO:0051782)	2	12	0.00158105	0.00880868	16.6667
112	A3B	cell cycle checkpoint signaling (GO:0000075)	2	12	0.00158105	0.00880868	16.6667
113	A3B	regulation of protein localization to nucleus (GO:1900180)	3	47	0.00167652	0.00925795	6.38298
114	A3B	negative regulation of mitotic cell cycle (GO:0045930)	3	48	0.00178184	0.00966843	6.25
115	A3B	cellular response to ionizing radiation (GO:0071479)	3	48	0.00178184	0.00966843	6.25
116	A3B	cellular response to DNA damage stimulus (GO:0006974)	7	350	0.00188424	0.0101359	2
117	A3B	mitotic nuclear membrane organization (GO:0101024)	3	51	0.0021223	0.011223	5.88235
118	A3B	mitotic nuclear membrane reassembly (GO:0007084)	3	51	0.0021223	0.011223	5.88235
119	A3B	nuclear membrane reassembly (GO:0031468)	3	54	0.00250059	0.0131124	5.55556
120	A3B	positive regulation of telomere capping (GO:1904355)	2	17	0.00320529	0.0165298	11.7647
121	A3B	midbody abscission (GO:0061952)	2	17	0.00320529	0.0165298	11.7647
122	A3B	regulation of single stranded viral RNA replication via double stranded DNA intermediate (GO:0045091)	2	18	0.00359424	0.0180871	11.1111
123	A3B	regulation of spindle organization (GO:0090224)	2	18	0.00359424	0.0180871	11.1111
124	A3B	microtubule depolymerization (GO:0007019)	2	18	0.00359424	0.0180871	11.1111
125	A3B	phosphorylation (GO:0016310)	7	400	0.00395245	0.0197306	1.75
126	A3B	pre-replicative complex assembly (GO:0036388)	3	64	0.00405172	0.0200657	4.6875
127	A3B	mitotic cytokinetic process (GO:1902410)	2	20	0.0044345	0.0217884	10
128	A3B	regulation of cellular component organization (GO:0051128)	4	139	0.00523452	0.0255183	2.8777
129	A3B	regulation of chromosome organization (GO:0033044)	2	22	0.0053565	0.0259105	9.09091
130	A3B	organelle assembly (GO:0070925)	7	425	0.00548085	0.0262177	1.64706
131	A3B	regulation of small GTPase mediated signal transduction (GO:0051056)	4	141	0.00550403	0.0262177	2.83688
132	A3B	response to ionizing radiation (GO:0010212)	3	72	0.00563543	0.0266402	4.16667
133	A3B	protein-DNA complex assembly (GO:0065004)	4	143	0.00578268	0.0271308	2.7972
134	A3B	regulation of telomere capping (GO:1904353)	2	23	0.00584762	0.0272307	8.69565
135	A3B	regulation of intracellular signal transduction (GO:1902531)	7	437	0.00635543	0.0293762	1.60183
136	A3B	regulation of spindle assembly (GO:0090169)	2	25	0.00688907	0.0316087	8
137	A3B	recombinational repair (GO:0000725)	3	79	0.00728687	0.0331898	3.79747
138	A3B	positive regulation of protein kinase activity (GO:0045860)	4	154	0.00748437	0.0338424	2.5974
139	A3B	regulation of signal transduction by p53 class mediator (GO:1901796)	4	156	0.00782555	0.0348796	2.5641
140	A3B	peptidyl-serine phosphorylation (GO:0018105)	4	156	0.00782555	0.0348796	2.5641
141	A3B	positive regulation of nuclear division (GO:0051785)	2	27	0.00800811	0.0349445	7.40741
142	A3B	nucleobase-containing small molecule interconversion (GO:0015949)	2	27	0.00800811	0.0349445	7.40741
143	A3B	microtubule polymerization or depolymerization (GO:0031109)	2	27	0.00800811	0.0349445	7.40741
144	A3B	protein autophosphorylation (GO:0046777)	4	159	0.00835627	0.0362105	2.51572
145	A3B	regulation of multicellular organismal development (GO:2000026)	2	28	0.00859621	0.0366087	7.14286
146	A3B	protein depolymerization (GO:0051261)	2	28	0.00859621	0.0366087	7.14286
147	A3B	spindle assembly (GO:0051225)	3	84	0.00862417	0.0366087	3.57143
148	A3B	protein K11-linked ubiquitination (GO:0070979)	2	29	0.0092031	0.0388022	6.89655
149	A3B	peptidyl-serine modification (GO:0018209)	4	169	0.0102943	0.0431117	2.36686
150	A3B	positive regulation of telomere maintenance (GO:0032206)	2	32	0.0111345	0.0463196	6.25
151	A3B	positive regulation of telomere maintenance via telomerase (GO:0032212)	2	33	0.0118146	0.048502	6.06061
152	A3B	mitotic G2 DNA damage checkpoint signaling (GO:0007095)	2	33	0.0118146	0.048502	6.06061
153	A3B	ciliary basal body-plasma membrane docking (GO:0097711)	3	95	0.0120445	0.0491228	3.15789
