# Supplementary material for: Differentiation signals induce APOBEC3A expression via GRHL3 in squamous epithelia and squamous cell carcinoma
Source: EMBO J. 2024 Nov 15;44(1):1–29. doi: 10.1038/s44318-024-00298-9 (PMC11696371; doi:10.1038/s44318-024-00298-9)
Supplement: Supplementary file 15 — Source data Fig. 5B [file 44318_2024_298_MOESM15_ESM.xlsx]

## Sheet: (65) Repeat 1
Sample	Title	Target Gene	Ct (1)	Ct (2)	average ct			Ct Value Averages
									1.1	2.1	3.1	4.1	5.1	6.1
1.1	BICR6 GRHL3#1	APOBEC3A	29.4625	29.263	29.3627			APOBEC3A	29.3627	31.4378	28.8255	31.5748	27.6624	29.8986
		TBP	22.8392	22.7477	22.7935			TBP	22.7935	23.4615	22.7135	22.8576	22.8298	23.2252
		TBP(2)	22.9365	22.8411	22.8888			TBP (2)	22.8888	23.4084	23.1723	23.3021	23.1143	23.6646
		GRHL3 (2)	24.7028	24.7625	24.7327			GRHL3	24.7327	27.8685	24.3881	27.9807	22.5109	25.2373
		Target 5			#DIV/0!			Target 5	#DIV/0!	#DIV/0!	#DIV/0!	#DIV/0!	#DIV/0!	#DIV/0!
		Target 6			#DIV/0!			Target 6	#DIV/0!	#DIV/0!	#DIV/0!	#DIV/0!	#DIV/0!	#DIV/0!
		Target 7			#DIV/0!			Target 7	#DIV/0!	#DIV/0!	#DIV/0!	#DIV/0!	#DIV/0!	#DIV/0!
		Target 8			#DIV/0!			Target 8	#DIV/0!	#DIV/0!	#DIV/0!	#DIV/0!	#DIV/0!	#DIV/0!
		Target 9			#DIV/0!			Target 9	#DIV/0!	#DIV/0!	#DIV/0!	#DIV/0!	#DIV/0!	#DIV/0!
		Target 10			#DIV/0!			Target 10	#DIV/0!	#DIV/0!	#DIV/0!	#DIV/0!	#DIV/0!	#DIV/0!
2.1	BICR22 GRHL3#1	APOBEC3A	31.5492	31.3263	31.4378			Primer Standard Curves (ROX)		("c", y-intercept)	("m", gradient)
		TBP	23.4968	23.4261	23.4615			(Not including SEM in fit)	y = mx + c	a	b
		TBP(2)	23.4085	23.4083	23.4084
		GRHL3 (2)	27.985	27.7521	27.8685			APOBEC3A	y = -3.3539x + 36.612	36.612	-3.3539
		Target 5			#DIV/0!			TBP	y = -3.3793x + 37.152	37.152	-3.3793
		Target 6			#DIV/0!			GRHL3	y = -3.3321x + 37.051	37.051	-3.3321
		Target 7			#DIV/0!
		Target 8			#DIV/0!
		Target 9			#DIV/0!
		Target 10			#DIV/0!
3.1	BICR6 GRHL3#2	APOBEC3A	28.6428	29.0083	28.8255
		TBP	22.7917	22.6353	22.7135
		TBP(2)	23.1582	23.1865	23.1723				1.1	2.1	3.1	4.1	5.1	6.1
		GRHL3 (2)	24.3313	24.4449	24.3881				BICR6 GRHL3#1	BICR22 GRHL3#1	BICR6 GRHL3#2	BICR22 GRHL3#2	BICR6 NC#1	BICR22 NC#1
		Target 5			#DIV/0!
		Target 6			#DIV/0!		(Ct)	APOBEC3A	29.3627	31.4378	28.8255	31.5748	27.6624	29.8986
		Target 7			#DIV/0!		log copy number = (Ct - a) / b	log copy number	2.16144	1.54275	2.32162	1.5019	2.66842	2.00166
		Target 8			#DIV/0!		10^(log copy number)	copy number	145.024	34.8943	209.709	31.7615	466.042	100.382
		Target 9			#DIV/0!		A3A copy number / TBP copy number	Relative to TBP	0.0081747	0.00310069	0.0111938	0.00187024	0.026928	0.00759374
		Target 10			#DIV/0!
4.1	BICR22 GRHL3#2	APOBEC3A	31.7949	31.3547	31.5748			TBP	22.7935	23.4615	22.7135	22.8576	22.8298	23.2252
		TBP	22.8288	22.8863	22.8576			log copy number	4.24897	4.0513	4.27264	4.23	4.23822	4.1212
		TBP(2)	23.3029	23.3013	23.3021			copy number	17740.6	11253.7	18734.5	16982.5	17306.9	13219.1
		GRHL3 (2)	28.083	27.8784	27.9807
		Target 5			#DIV/0!
		Target 6			#DIV/0!			TBP (2)	22.8888	23.4084	23.1723	23.3021	23.1143	23.6646
		Target 7			#DIV/0!			log copy number	4.22075	4.067	4.13685	4.09845	4.15402	3.99118
		Target 8			#DIV/0!			copy number	16624.7	11668	13704.1	12544.3	14256.8	9798.99
		Target 9			#DIV/0!
		Target 10			#DIV/0!
								GRHL3	24.7327	27.8685	24.3881	27.9807	22.5109	25.2373
5.1	BICR6 NC#1	APOBEC3A	27.6079	27.7169	27.6624			log copy number	3.69687	2.75576	3.80028	2.72209	4.36363	3.54542
		TBP	22.8266	22.8329	22.8298			copy number	4975.88	569.843	6313.59	527.343	23101.2	3510.92
		TBP(2)	23.1657	23.0629	23.1143			Relative to TBP	0.299306	0.048838	0.460709	0.0420384	1.62036	0.358294
		GRHL3 (2)	22.4273	22.5946	22.5109
		Target 5			#DIV/0!			Target 5
		Target 6			#DIV/0!			log copy number
		Target 7			#DIV/0!			copy number
		Target 8			#DIV/0!			Relative to TBP
		Target 9			#DIV/0!
		Target 10			#DIV/0!			Target 6
								log copy number
6.1	BICR22 NC#1	APOBEC3A	29.6521	30.1452	29.8986			copy number
		TBP	23.2358	23.2146	23.2252			Relative to TBP
		TBP(2)	23.6305	23.6987	23.6646
		GRHL3 (2)	25.2369	25.2377	25.2373			Target 7
		Target 5			#DIV/0!			log copy number
		Target 6			#DIV/0!			copy number
		Target 7			#DIV/0!			Relative to TBP
		Target 8			#DIV/0!
		Target 9			#DIV/0!			Target 8
		Target 10			#DIV/0!			log copy number
								copy number
								Relative to TBP
								Target 9
								log copy number
								copy number
								Relative to TBP
								Target 10
								log copy number
								copy number
								Relative to TBP

## Sheet: (65) Repeat 2
Sample	Title	Target Gene	Ct (1)	Ct (2)	average ct			Ct Value Averages
									1.2	2.2	3.2	4.2	5.2	6.2
1.2	BICR6 GRHL3#1	APOBEC3A	29.6472	29.427	29.5371			APOBEC3A	29.5371	30.5697	29.1638	31.5809	27.674	29.8594
		TBP	23.1171	23.0198	23.0685			TBP	23.0685	23.072	23.0904	23.0599	23.0338	23.2528
		TBP(2)	23.0255	23.0617	23.0436			GRHL3	23.0436	23.3838	23.1008	23.5641	23.3198	23.6494
		GRHL3 (2)	25.0414	24.8726	24.957			Target 4	24.957	27.976	24.5367	28.0009	22.6497	25.4751
		Target 5			#DIV/0!			Target 5	#DIV/0!	#DIV/0!	#DIV/0!	#DIV/0!	#DIV/0!	#DIV/0!
		Target 6			#DIV/0!			Target 6	#DIV/0!	#DIV/0!	#DIV/0!	#DIV/0!	#DIV/0!	#DIV/0!
		Target 7			#DIV/0!			Target 7	#DIV/0!	#DIV/0!	#DIV/0!	#DIV/0!	#DIV/0!	#DIV/0!
		Target 8			#DIV/0!			Target 8	#DIV/0!	#DIV/0!	#DIV/0!	#DIV/0!	#DIV/0!	#DIV/0!
		Target 9			#DIV/0!			Target 9	#DIV/0!	#DIV/0!	#DIV/0!	#DIV/0!	#DIV/0!	#DIV/0!
		Target 10			#DIV/0!			Target 10	#DIV/0!	#DIV/0!	#DIV/0!	#DIV/0!	#DIV/0!	#DIV/0!
2.2	BICR22 GRHL3#1	APOBEC3A	30.4752	30.6641	30.5697			Primer Standard Curves (ROX)		("c", y-intercept)	("m", gradient)
		TBP	23.0846	23.0594	23.072			(Not including SEM in fit)	y = mx + c	a	b
		TBP(2)	23.4165	23.3511	23.3838
		GRHL3 (2)	28.0538	27.8982	27.976			APOBEC3A	y = -3.3539x + 36.612	36.612	-3.3539
		Target 5			#DIV/0!			TBP	y = -3.3793x + 37.152	37.152	-3.3793
		Target 6			#DIV/0!			GRHL3	y = -3.3321x + 37.051	37.051	-3.3321
		Target 7			#DIV/0!
		Target 8			#DIV/0!
		Target 9			#DIV/0!
		Target 10			#DIV/0!
3.2	BICR6 GRHL3#1	APOBEC3A	29.1609	29.1667	29.1638
		TBP	23.0534	23.1275	23.0904
		TBP(2)	23.0686	23.133	23.1008				1.2	2.2	3.2	4.2	5.2	6.2
		GRHL3 (2)	24.5965	24.4769	24.5367				BICR6 GRHL3#1	BICR22 GRHL3#1	BICR6 GRHL3#1	BICR22 GRHL3#2	BICR6 NC#1	BICR22 NC#1
		Target 5			#DIV/0!
		Target 6			#DIV/0!		(Ct)	APOBEC3A	29.5371	30.5697	29.1638	31.5809	27.674	29.8594
		Target 7			#DIV/0!		log copy number = (Ct - a) / b	log copy number	2.10946	1.80158	2.22076	1.50007	2.66497	2.01337
		Target 8			#DIV/0!		10^(log copy number)	copy number	128.665	63.3258	166.25	31.6282	462.348	103.127
		Target 9			#DIV/0!		A3A copy number / TBP copy number	Relative to TBP	0.00874725	0.00431547	0.011473	0.00213766	0.0306981	0.00794934
		Target 10			#DIV/0!
4.2	BICR22 GRHL3#2	APOBEC3A	31.6495	31.5123	31.5809			TBP	23.0685	23.072	23.0904	23.0599	23.0338	23.2528
		TBP	23.0379	23.0818	23.0599			log copy number	4.16759	4.16655	4.16109	4.17014	4.17786	4.11304
		TBP(2)	23.663	23.4653	23.5641			copy number	14709.2	14674.1	14490.6	14795.7	15061.1	12973
		GRHL3 (2)	28.0574	27.9445	28.0009
		Target 5			#DIV/0!
		Target 6			#DIV/0!			GRHL3	23.0436	23.3838	23.1008	23.5641	23.3198	23.6494
		Target 7			#DIV/0!			log copy number	4.17495	4.07428	4.15802	4.02092	4.09323	3.99568
		Target 8			#DIV/0!			copy number	14960.5	11865.3	14388.7	10493.5	12394.4	9900.92
		Target 9			#DIV/0!			Relative to TBP
		Target 10			#DIV/0!
								Target 4	24.957	27.976	24.5367	28.0009	22.6497	25.4751
5.2	BICR6 NC#1	APOBEC3A	27.7865	27.5614	27.674			log copy number	3.62954	2.72351	3.75567	2.71602	4.32198	3.47406
		TBP	23.0112	23.0564	23.0338			copy number	4261.27	529.062	5697.34	520.026	20988.3	2978.91
		TBP(2)	23.3065	23.333	23.3198			Relative to TBP	0.284834	0.044589	0.39596	0.0495572	1.69337	0.300873
		GRHL3 (2)	22.5861	22.7134	22.6497
		Target 5			#DIV/0!			Target 5
		Target 6			#DIV/0!			log copy number
		Target 7			#DIV/0!			copy number
		Target 8			#DIV/0!			Relative to TBP
		Target 9			#DIV/0!
		Target 10			#DIV/0!			Target 6
								log copy number
6.2	BICR22 NC#1	APOBEC3A	29.8326	29.8861	29.8594			copy number
		TBP	23.2557	23.2499	23.2528			Relative to TBP
		TBP(2)	23.6893	23.6095	23.6494
		GRHL3 (2)	25.3635	25.5867	25.4751			Target 7
		Target 5			#DIV/0!			log copy number
		Target 6			#DIV/0!			copy number
		Target 7			#DIV/0!			Relative to TBP
		Target 8			#DIV/0!
		Target 9			#DIV/0!			Target 8
		Target 10			#DIV/0!			log copy number
								copy number
								Relative to TBP
								Target 9
								log copy number
								copy number
								Relative to TBP
								Target 10
								log copy number
								copy number
								Relative to TBP

## Sheet: (65) Repeat 3
Sample	Title	Target Gene	Ct (1)	Ct (2)	average ct			Ct Value Averages
									1.3	2.3	3.3	4.3	5.3	6.3
1.3	BICR6 GRHL3#1	APOBEC3A	30.6562	30.4848	30.5705			APOBEC3A	30.5705	30.4439	29.1688	31.2187	27.9266	29.5357
		TBP	24.0769	24.0628	24.0699			TBP	24.0699	23.0162	22.6671	22.985	23.0839	23.5621
		TBP(2)	23.0959	23.1218	23.1088			GRHL3	23.1088	23.3954	23.0147	23.4046	23.4426	23.7609
		GRHL3 (2)	25.064	25.0442	25.0541			Target 4	25.0541	28.0194	24.7385	28.2591	22.818	25.6221
		Target 5			#DIV/0!			Target 5	#DIV/0!	#DIV/0!	#DIV/0!	#DIV/0!	#DIV/0!	#DIV/0!
		Target 6			#DIV/0!			Target 6	#DIV/0!	#DIV/0!	#DIV/0!	#DIV/0!	#DIV/0!	#DIV/0!
		Target 7			#DIV/0!			Target 7	#DIV/0!	#DIV/0!	#DIV/0!	#DIV/0!	#DIV/0!	#DIV/0!
		Target 8			#DIV/0!			Target 8	#DIV/0!	#DIV/0!	#DIV/0!	#DIV/0!	#DIV/0!	#DIV/0!
		Target 9			#DIV/0!			Target 9	#DIV/0!	#DIV/0!	#DIV/0!	#DIV/0!	#DIV/0!	#DIV/0!
		Target 10			#DIV/0!			Target 10	#DIV/0!	#DIV/0!	#DIV/0!	#DIV/0!	#DIV/0!	#DIV/0!
2.3	BICR22 GRHL3#1	APOBEC3A	30.5827	30.3051	30.4439			Primer Standard Curves (ROX)		("c", y-intercept)	("m", gradient)
		TBP	23.0148	23.0175	23.0162			(Not including SEM in fit)	y = mx + c	a	b
		TBP(2)	23.4542	23.3366	23.3954
		GRHL3 (2)	27.983	28.0559	28.0194			APOBEC3A	y = -3.3539x + 36.612	36.612	-3.3539
		Target 5			#DIV/0!			TBP	y = -3.3793x + 37.152	37.152	-3.3793
		Target 6			#DIV/0!			GRHL3	y = -3.3321x + 37.051	37.051	-3.3321
		Target 7			#DIV/0!
		Target 8			#DIV/0!
		Target 9			#DIV/0!
		Target 10			#DIV/0!
3.3	BICR6 GRHL3#1	APOBEC3A	29.3542	28.9833	29.1688
		TBP	22.692	22.6422	22.6671
		TBP(2)	23.0504	22.979	23.0147				1.3	2.3	3.3	4.3	5.3	6.3
		GRHL3 (2)	24.6727	24.8042	24.7385				BICR6 GRHL3#1	BICR22 GRHL3#1	BICR6 GRHL3#1	BICR22 GRHL3#2	BICR6 NC#1	BICR22 NC#1
		Target 5			#DIV/0!
		Target 6			#DIV/0!		(Ct)	APOBEC3A	30.5705	30.4439	29.1688	31.2187	27.9266	29.5357
		Target 7			#DIV/0!		log copy number = (Ct - a) / b	log copy number	1.80134	1.83908	2.21928	1.60806	2.58963	2.10986
		Target 8			#DIV/0!		10^(log copy number)	copy number	63.2901	69.0371	165.683	40.5569	388.718	128.785
		Target 9			#DIV/0!		A3A copy number / TBP copy number	Relative to TBP	0.00851291	0.00452914	0.00856882	0.00260474	0.0267057	0.0122557
		Target 10			#DIV/0!
4.3	BICR22 GRHL3#2	APOBEC3A	31.0687	31.3688	31.2187			TBP	24.0699	23.0162	22.6671	22.985	23.0839	23.5621
		TBP	22.9819	22.988	22.985			log copy number	3.87126	4.18307	4.28636	4.1923	4.16303	4.02153
		TBP(2)	23.4336	23.3756	23.4046			copy number	7434.6	15242.9	19335.6	15570.4	14555.6	10508.1
		GRHL3 (2)	28.2086	28.3096	28.2591
		Target 5			#DIV/0!
		Target 6			#DIV/0!			GRHL3	23.1088	23.3954	23.0147	23.4046	23.4426	23.7609
		Target 7			#DIV/0!			log copy number	4.15564	4.07085	4.1835	4.06811	4.05687	3.9627
		Target 8			#DIV/0!			copy number	14310	11772	15257.9	11698.1	11399.2	9176.95
		Target 9			#DIV/0!			Relative to TBP
		Target 10			#DIV/0!
								Target 4	25.0541	28.0194	24.7385	28.2591	22.818	25.6221
5.3	BICR6 NC#1	APOBEC3A	27.9478	27.9054	27.9266			log copy number	3.60039	2.71047	3.69512	2.63855	4.27148	3.42994
		TBP	23.035	23.1327	23.0839			copy number	3984.69	513.417	4955.91	435.057	18684.5	2691.19
		TBP(2)	23.4005	23.4848	23.4426			Relative to TBP	0.278455	0.0436136	0.324809	0.0371905	1.63911	0.293255
		GRHL3 (2)	22.8233	22.8127	22.818
		Target 5			#DIV/0!			Target 5
		Target 6			#DIV/0!			log copy number
		Target 7			#DIV/0!			copy number
		Target 8			#DIV/0!			Relative to TBP
		Target 9			#DIV/0!
		Target 10			#DIV/0!			Target 6
								log copy number
6.3	BICR22 NC#1	APOBEC3A	29.3872	29.6842	29.5357			copy number
		TBP	23.1206	24.0036	23.5621			Relative to TBP
		TBP(2)	23.9266	23.5951	23.7609
		GRHL3 (2)	25.4788	25.7653	25.6221			Target 7
		Target 5			#DIV/0!			log copy number
		Target 6			#DIV/0!			copy number
		Target 7			#DIV/0!			Relative to TBP
		Target 8			#DIV/0!
		Target 9			#DIV/0!			Target 8
		Target 10			#DIV/0!			log copy number
								copy number
								Relative to TBP
								Target 9
								log copy number
								copy number
								Relative to TBP
								Target 10
								log copy number
								copy number
								Relative to TBP
