# Supplementary material for: Differentiation signals induce APOBEC3A expression via GRHL3 in squamous epithelia and squamous cell carcinoma
Source: EMBO J. 2024 Nov 15;44(1):1–29. doi: 10.1038/s44318-024-00298-9 (PMC11696371; doi:10.1038/s44318-024-00298-9)
Supplement: Supplementary file 16 — Source data Fig. 3 [file 44318_2024_298_MOESM16_ESM.zip]

Archive with 16 entries (16 files):
- Async_vs_starved_-_Fig_3A.xlsx
- __MACOSX/._Async_vs_starved_-_Fig_3A.xlsx
- async_vs_starved_Fig_3B.xlsx
- __MACOSX/._async_vs_starved_Fig_3B.xlsx
- DMSO_vs_EGFRi_for_Figure_3C.xlsx
- __MACOSX/._DMSO_vs_EGFRi_for_Figure_3C.xlsx
- afatinib_Fig_3D.xlsx
- __MACOSX/._afatinib_Fig_3D.xlsx
- Growth_curves_-_Fig_3E_updated.xlsx
- __MACOSX/._Growth_curves_-_Fig_3E_updated.xlsx
- density_Fig_3F.xlsx
- __MACOSX/._density_Fig_3F.xlsx
- Primary_NHEK_data_Figure_3G.xlsx
- __MACOSX/._Primary_NHEK_data_Figure_3G.xlsx
- For_Figure_3H.xlsx
- __MACOSX/._For_Figure_3H.xlsx
