# Supplementary material for: Differentiation signals induce APOBEC3A expression via GRHL3 in squamous epithelia and squamous cell carcinoma
Source: EMBO J. 2024 Nov 15;44(1):1–29. doi: 10.1038/s44318-024-00298-9 (PMC11696371; doi:10.1038/s44318-024-00298-9)
Supplement: Supplementary file 16 — Source data Fig. 3 [file 44318_2024_298_MOESM16_ESM.zip › Async_vs_starved_-_Fig_3A.xlsx]

## Sheet: Async vs starved - Fig 3A
	A3A	A3A	A3A	A3B	A3B	A3B	KRT10	KRT10	KRT10	IVL	IVL	IVL	MKI67	MKI67	MKI67	MCM7	MCM7	MCM7
Async	0.002	0.003	0.006	1.247	1.035	1.235	0.123	0.168	0.12	0.583	0.486	0.642	1.39	1.366	1.31	3.422	2.238	3.373
Starved	0.798	0.65	0.636	0.197	0.161	0.165	108.994	139.063	132.516	3.518	3.268	3.379	0.07	0.015	0.063	0.664	0.547	0.495
