# Supplementary material for: Differentiation signals induce APOBEC3A expression via GRHL3 in squamous epithelia and squamous cell carcinoma
Source: EMBO J. 2024 Nov 15;44(1):1–29. doi: 10.1038/s44318-024-00298-9 (PMC11696371; doi:10.1038/s44318-024-00298-9)
Supplement: Supplementary file 16 — Source data Fig. 3 [file 44318_2024_298_MOESM16_ESM.zip › DMSO_vs_EGFRi_for_Figure_3C.xlsx]

## Sheet: DMSO vs EGFRi for Figure 3C
	A3A	A3A	A3A	A3B	A3B	A3B	KRT10	KRT10	KRT10	IVL	IVL	IVL	MKI67	MKI67	MKI67	MCM7	MCM7	MCM7
DMSO	0.005	0.002	0.002	1.04	0.983	1.211	0.037	0.038	0.041	0.537	0.492	0.414	1.465	1.085	1.478	3.881	3.995	4.419
Afatinib	0.795	0.85	0.702	1.211	1.31	0.754	316.679	437.327	375.731	7.019	9.224	9.862	0.541	0.485	0.366	1.325	1.324	0.968
