# Supplementary material for: Differentiation signals induce APOBEC3A expression via GRHL3 in squamous epithelia and squamous cell carcinoma
Source: EMBO J. 2024 Nov 15;44(1):1–29. doi: 10.1038/s44318-024-00298-9 (PMC11696371; doi:10.1038/s44318-024-00298-9)
Supplement: Supplementary file 16 — Source data Fig. 3 [file 44318_2024_298_MOESM16_ESM.zip › afatinib_Fig_3D.xlsx]

## Sheet: afatinib Fig 3D
	G2/M	S	G1
DMSO	27.7	16.5	55.2
EGFRi	17.1	5.62	77.3
