# Supplementary material for: Differentiation signals induce APOBEC3A expression via GRHL3 in squamous epithelia and squamous cell carcinoma
Source: EMBO J. 2024 Nov 15;44(1):1–29. doi: 10.1038/s44318-024-00298-9 (PMC11696371; doi:10.1038/s44318-024-00298-9)
Supplement: Supplementary file 16 — Source data Fig. 3 [file 44318_2024_298_MOESM16_ESM.zip › Growth_curves_-_Fig_3E_updated.xlsx]

## Sheet: Recovered_Sheet1
	A3A	A3A	A3A	A3B	A3B	A3B	KRT10	KRT10	KRT10	IVL	IVL	IVL	MKI67	MKI67	MKI67	MCM7	MCM7	MCM7
Day 3	0.019	0.001	0.005	2.09	1.394	1.652	0.025	0.03	0.033	0.609	0.472	0.574	1.325	1.447	1.902	3.662	3.811	4.467
Day 5	0.029	0.012	0.049	0.45	0.304	0.26	2.528	1.157	1.989	0.537	0.369	0.406	0.567	0.346	0.505	1.18	0.951	1.116
Day 7	0.754	0.743	0.748	0.123	0.123	0.119	33.116	22.723	30.696	4.6	4.006	5.752	0.137	0.139	0.151	0.678	0.657	0.698
Day 9	1.396	1.936	1.426	0.306	0.418	0.365	36.82	49.497	55.267	19.691	19.421	22.951	0.304	0.23	0.297	0.876	0.635	0.685
