# Supplementary material for: Differentiation signals induce APOBEC3A expression via GRHL3 in squamous epithelia and squamous cell carcinoma
Source: EMBO J. 2024 Nov 15;44(1):1–29. doi: 10.1038/s44318-024-00298-9 (PMC11696371; doi:10.1038/s44318-024-00298-9)
Supplement: Supplementary file 16 — Source data Fig. 3 [file 44318_2024_298_MOESM16_ESM.zip › density_Fig_3F.xlsx]

## Sheet: density Fig 3F
	G2/M	G2/M	S	S	G1	G1
Day 3	24.2	25.7	20.7	18.7	53.4	54.2
Day 5	20.1	20.9	20.7	19.6	58.2	58.6
Day 7	13.3	12.9	12.1	14.3	74.1	72.2
Day 9	10.4	9.4	5.3	5.2	84.2	85
