# Supplementary material for: Differentiation signals induce APOBEC3A expression via GRHL3 in squamous epithelia and squamous cell carcinoma
Source: EMBO J. 2024 Nov 15;44(1):1–29. doi: 10.1038/s44318-024-00298-9 (PMC11696371; doi:10.1038/s44318-024-00298-9)
Supplement: Supplementary file 16 — Source data Fig. 3 [file 44318_2024_298_MOESM16_ESM.zip › Primary_NHEK_data_Figure_3G.xlsx]

## Sheet: NHEK async vs starve
	Async	Async	Async	Async	Async	Starved	Starved	Starved	EGFRi	EGFRi	EGFRi
NHEK - A3A	1.272	3.259	2.552	2.133	2.373	7.038	7.038	6.562	7.854	10.219	10.618
