# Supplementary material for: Differentiation signals induce APOBEC3A expression via GRHL3 in squamous epithelia and squamous cell carcinoma
Source: EMBO J. 2024 Nov 15;44(1):1–29. doi: 10.1038/s44318-024-00298-9 (PMC11696371; doi:10.1038/s44318-024-00298-9)
Supplement: Supplementary file 16 — Source data Fig. 3 [file 44318_2024_298_MOESM16_ESM.zip › For_Figure_3H.xlsx]

## Sheet: For Figure 3H
	DDOST MUT % EXPT 1	DDOST MUT % EXPT 2	DDOST MUT % EXPT 3
Async	0.360792	0.508756	0.361433
Starved	2.22891	2.36243	2.38469
