# Supplementary material for: Differentiation signals induce APOBEC3A expression via GRHL3 in squamous epithelia and squamous cell carcinoma
Source: EMBO J. 2024 Nov 15;44(1):1–29. doi: 10.1038/s44318-024-00298-9 (PMC11696371; doi:10.1038/s44318-024-00298-9)
Supplement: Supplementary file 17 — Source data Fig. 4 [file 44318_2024_298_MOESM17_ESM.zip]

Archive with 6 entries (6 files):
- fig4c_source_data.xlsx
- __MACOSX/._fig4c_source_data.xlsx
- (54)_Fig_4D_Source_Data_August_2024.xlsx
- __MACOSX/._(54)_Fig_4D_Source_Data_August_2024.xlsx
- (66)_Fig_4E_Source_Data_August_2024.xlsx
- __MACOSX/._(66)_Fig_4E_Source_Data_August_2024.xlsx
