# Supplementary material for: Differentiation signals induce APOBEC3A expression via GRHL3 in squamous epithelia and squamous cell carcinoma
Source: EMBO J. 2024 Nov 15;44(1):1–29. doi: 10.1038/s44318-024-00298-9 (PMC11696371; doi:10.1038/s44318-024-00298-9)
Supplement: Supplementary file 17 — Source data Fig. 4 [file 44318_2024_298_MOESM17_ESM.zip › fig4c_source_data.xlsx]

## Sheet: fig4c_source_data
	APOBEC3A	APOBEC3B	GRHL3(+)	GRHL3	GRHL1(+)	A3A Status	GRHL1	Combined
AAACGCTAGTTGCCCG-1	1	0	1	ON	0	ON	OFF	A3A+/GRHL3+
AAACGCTGTATTGGCT-1	39	1	1	ON	1	ON	ON	A3A+/GRHL3+
AAAGGGCCAGTCGGAA-1	0	0	0	OFF	0	OFF	OFF	A3A-/GRHL3-
AAAGGGCGTCGACGCT-1	2	0	1	ON	0	ON	OFF	A3A+/GRHL3+
AAAGGTACAGCTCGGT-1	0	0	1	ON	1	OFF	ON	A3A-/GRHL3+
AAAGTGACACTTGGCG-1	0	0	1	ON	0	OFF	OFF	A3A-/GRHL3+
AACAAAGTCAAGTGGG-1	0	0	0	OFF	1	OFF	ON	A3A-/GRHL3-
AACAACCGTAGTACGG-1	0	0	0	OFF	0	OFF	OFF	A3A-/GRHL3-
AACAACCTCGTGAGAG-1	1	0	1	ON	0	ON	OFF	A3A+/GRHL3+
AACAAGACACTGGACC-1	0	0	1	ON	1	OFF	ON	A3A-/GRHL3+
AACAAGATCTGTCCCA-1	1	0	1	ON	0	ON	OFF	A3A+/GRHL3+
AACACACGTACGTAGG-1	0	0	1	ON	0	OFF	OFF	A3A-/GRHL3+
AACAGGGTCTCTTGCG-1	0	0	0	OFF	0	OFF	OFF	A3A-/GRHL3-
AACCACACAAGAGTTA-1	16	0	1	ON	1	ON	ON	A3A+/GRHL3+
AACCACACATTGGCAT-1	5	0	0	OFF	0	ON	OFF	A3A+/GRHL3-
AACCCAAAGCTCCCTT-1	0	0	0	OFF	0	OFF	OFF	A3A-/GRHL3-
AACCTGACATAACAGA-1	0	0	1	ON	1	OFF	ON	A3A-/GRHL3+
AACCTGACATAGGTTC-1	0	0	0	OFF	0	OFF	OFF	A3A-/GRHL3-
AACCTTTAGTTTGAGA-1	3	0	1	ON	1	ON	ON	A3A+/GRHL3+
AACGAAACAAGTTCGT-1	3	0	1	ON	0	ON	OFF	A3A+/GRHL3+
AACTTCTAGGCCCAAA-1	2	0	1	ON	0	ON	OFF	A3A+/GRHL3+
AAGAACAAGCGGACAT-1	0	0	0	OFF	0	OFF	OFF	A3A-/GRHL3-
AAGACAAAGGAAGTGA-1	0	0	0	OFF	0	OFF	OFF	A3A-/GRHL3-
AAGACAACACAGCTTA-1	3	0	1	ON	1	ON	ON	A3A+/GRHL3+
AAGCCATAGCACTAAA-1	1	0	1	ON	1	ON	ON	A3A+/GRHL3+
AAGCGAGGTACATTGC-1	2	0	1	ON	1	ON	ON	A3A+/GRHL3+
AAGCGTTCACTTTATC-1	0	0	0	OFF	0	OFF	OFF	A3A-/GRHL3-
AAGGTAACATCCTCAC-1	11	0	1	ON	1	ON	ON	A3A+/GRHL3+
AAGTACCTCTAGACAC-1	0	0	0	OFF	1	OFF	ON	A3A-/GRHL3-
AAGTCGTTCAGAATAG-1	0	0	1	ON	1	OFF	ON	A3A-/GRHL3+
AAGTCGTTCTACGGTA-1	14	0	1	ON	1	ON	ON	A3A+/GRHL3+
AAGTGAAAGGTTGTTC-1	0	0	0	OFF	0	OFF	OFF	A3A-/GRHL3-
AAGTGAAAGTCCCGGT-1	0	0	0	OFF	0	OFF	OFF	A3A-/GRHL3-
AAGTGAAGTAGTCGTT-1	25	0	1	ON	1	ON	ON	A3A+/GRHL3+
AATAGAGGTTCATCTT-1	3	0	1	ON	1	ON	ON	A3A+/GRHL3+
AATCACGAGAACTCCT-1	0	0	0	OFF	0	OFF	OFF	A3A-/GRHL3-
AATCACGAGCCTATTG-1	0	0	1	ON	1	OFF	ON	A3A-/GRHL3+
AATCACGAGTCTGGTT-1	18	0	1	ON	1	ON	ON	A3A+/GRHL3+
AATCGTGTCTGAATCG-1	3	0	1	ON	1	ON	ON	A3A+/GRHL3+
AATCGTGTCTTTCGAT-1	3	0	1	ON	1	ON	ON	A3A+/GRHL3+
AATGGCTGTAGAGGAA-1	0	0	1	ON	0	OFF	OFF	A3A-/GRHL3+
AATTTCCAGTAGTCAA-1	0	0	1	ON	0	OFF	OFF	A3A-/GRHL3+
ACAACCAAGGTTTGAA-1	0	0	0	OFF	0	OFF	OFF	A3A-/GRHL3-
ACAAGCTCACTTCAGA-1	0	0	1	ON	0	OFF	OFF	A3A-/GRHL3+
ACACAGTCAGCGTTTA-1	0	0	1	ON	1	OFF	ON	A3A-/GRHL3+
ACACAGTCATCTAGAC-1	2	1	1	ON	0	ON	OFF	A3A+/GRHL3+
ACACCAAAGCAAGTGC-1	0	0	0	OFF	0	OFF	OFF	A3A-/GRHL3-
ACACGCGAGTGCCGAA-1	0	0	0	OFF	0	OFF	OFF	A3A-/GRHL3-
ACACGCGCACAGCTGC-1	1	0	0	OFF	0	ON	OFF	A3A+/GRHL3-
ACACGCGCAGTCTTCC-1	2	0	1	ON	0	ON	OFF	A3A+/GRHL3+
ACAGAAAGTTCCGCAG-1	0	0	1	ON	0	OFF	OFF	A3A-/GRHL3+
ACAGCCGTCATCCTGC-1	15	0	1	ON	0	ON	OFF	A3A+/GRHL3+
ACAGGGACACTAGGTT-1	0	0	1	ON	1	OFF	ON	A3A-/GRHL3+
ACATCCCCAGGAACCA-1	0	0	0	OFF	0	OFF	OFF	A3A-/GRHL3-
ACATCCCTCAAAGAAC-1	0	0	0	OFF	0	OFF	OFF	A3A-/GRHL3-
ACATCGAAGATCGGTG-1	0	0	1	ON	0	OFF	OFF	A3A-/GRHL3+
ACATGCACATGAGATA-1	0	0	0	OFF	1	OFF	ON	A3A-/GRHL3-
ACATGCAGTAATTAGG-1	0	0	0	OFF	0	OFF	OFF	A3A-/GRHL3-
ACCCTCATCATTCCTA-1	2	1	1	ON	1	ON	ON	A3A+/GRHL3+
ACCGTTCCATCTGCGG-1	0	0	0	OFF	0	OFF	OFF	A3A-/GRHL3-
ACCTACCAGGCAGCTA-1	7	0	1	ON	1	ON	ON	A3A+/GRHL3+
ACCTGAATCTGTAAGC-1	0	0	1	ON	1	OFF	ON	A3A-/GRHL3+
ACCTGTCGTTAAACAG-1	0	0	0	OFF	0	OFF	OFF	A3A-/GRHL3-
ACGATGTAGGATCACG-1	0	0	1	ON	1	OFF	ON	A3A-/GRHL3+
ACGGAAGTCACCTTGC-1	0	0	0	OFF	1	OFF	ON	A3A-/GRHL3-
ACGGGTCAGTGGATAT-1	0	0	0	OFF	0	OFF	OFF	A3A-/GRHL3-
ACGGGTCCAAATTAGG-1	0	0	1	ON	1	OFF	ON	A3A-/GRHL3+
ACGGTCGCACTACACA-1	12	1	1	ON	1	ON	ON	A3A+/GRHL3+
ACGGTTACATGACTCA-1	5	0	1	ON	0	ON	OFF	A3A+/GRHL3+
ACGTACAAGCATCTTG-1	0	0	0	OFF	0	OFF	OFF	A3A-/GRHL3-
ACGTACAGTGTCACAT-1	0	4	1	ON	0	OFF	OFF	A3A-/GRHL3+
ACGTAGTGTGATTCAC-1	3	0	1	ON	1	ON	ON	A3A+/GRHL3+
ACGTCCTAGACAGCTG-1	0	2	1	ON	0	OFF	OFF	A3A-/GRHL3+
ACGTTCCGTTCGGGTC-1	0	0	1	ON	0	OFF	OFF	A3A-/GRHL3+
ACTGATGGTTACACTG-1	0	0	1	ON	1	OFF	ON	A3A-/GRHL3+
ACTGTGACAGAGCGTA-1	0	0	0	OFF	0	OFF	OFF	A3A-/GRHL3-
ACTTAGGGTGAGAACC-1	0	0	1	ON	0	OFF	OFF	A3A-/GRHL3+
ACTTCCGGTATCAAGA-1	3	0	1	ON	1	ON	ON	A3A+/GRHL3+
ACTTTCACAGTCTTCC-1	0	0	0	OFF	0	OFF	OFF	A3A-/GRHL3-
ACTTTGTCAGGTAGTG-1	2	1	1	ON	0	ON	OFF	A3A+/GRHL3+
AGAAATGAGCGTTACT-1	0	0	1	ON	1	OFF	ON	A3A-/GRHL3+
AGAAATGAGTTGGCGA-1	0	0	1	ON	0	OFF	OFF	A3A-/GRHL3+
AGAACAAAGAATCGCG-1	0	0	0	OFF	1	OFF	ON	A3A-/GRHL3-
AGAACCTCAATACCTG-1	0	1	1	ON	0	OFF	OFF	A3A-/GRHL3+
AGAACCTGTAGCCCTG-1	0	0	1	ON	1	OFF	ON	A3A-/GRHL3+
AGACAAATCAGCCTCT-1	0	0	0	OFF	0	OFF	OFF	A3A-/GRHL3-
AGACACTCAGAAATTG-1	3	2	1	ON	1	ON	ON	A3A+/GRHL3+
AGACACTTCATCTCTA-1	2	0	1	ON	0	ON	OFF	A3A+/GRHL3+
AGACAGGCAAGTGTCT-1	0	0	0	OFF	0	OFF	OFF	A3A-/GRHL3-
AGACAGGTCACTTGTT-1	0	0	1	ON	0	OFF	OFF	A3A-/GRHL3+
AGACCCGAGAGGTGCT-1	1	0	1	ON	0	ON	OFF	A3A+/GRHL3+
AGAGAGCGTCTGCGCA-1	0	0	0	OFF	0	OFF	OFF	A3A-/GRHL3-
AGATAGAAGGTAAGTT-1	1	0	1	ON	0	ON	OFF	A3A+/GRHL3+
AGATAGACATTGAAGA-1	11	0	1	ON	1	ON	ON	A3A+/GRHL3+
AGATCCACAGAACCGA-1	0	1	0	OFF	0	OFF	OFF	A3A-/GRHL3-
AGATCCACAGACACAG-1	0	0	0	OFF	0	OFF	OFF	A3A-/GRHL3-
AGATCCACAGGATGAC-1	0	0	0	OFF	0	OFF	OFF	A3A-/GRHL3-
AGATCCAGTGACCGTC-1	0	0	1	ON	0	OFF	OFF	A3A-/GRHL3+
AGATCGTCACTCAAGT-1	0	0	1	ON	0	OFF	OFF	A3A-/GRHL3+
AGATGAACAATTGGTC-1	0	0	1	ON	0	OFF	OFF	A3A-/GRHL3+
AGATGCTGTGAGCTCC-1	14	0	1	ON	1	ON	ON	A3A+/GRHL3+
AGATGCTGTGTCTAAC-1	0	0	0	OFF	0	OFF	OFF	A3A-/GRHL3-
AGATGCTTCCCGAAAT-1	0	0	0	OFF	0	OFF	OFF	A3A-/GRHL3-
AGATGCTTCTCATGCC-1	0	0	0	OFF	0	OFF	OFF	A3A-/GRHL3-
AGCATCACACTAGAGG-1	0	0	1	ON	1	OFF	ON	A3A-/GRHL3+
AGCATCACAGCAATTC-1	0	0	1	ON	1	OFF	ON	A3A-/GRHL3+
AGCATCAGTTGCGGAA-1	42	1	1	ON	0	ON	OFF	A3A+/GRHL3+
AGCGATTCACGACAAG-1	0	0	1	ON	1	OFF	ON	A3A-/GRHL3+
AGCGATTTCTTCCGTG-1	1	0	1	ON	0	ON	OFF	A3A+/GRHL3+
AGCGTATGTATGAAAC-1	1	0	1	ON	0	ON	OFF	A3A+/GRHL3+
AGCGTCGGTCCCGCAA-1	4	0	1	ON	0	ON	OFF	A3A+/GRHL3+
AGCTACAAGTCACGCC-1	4	0	1	ON	1	ON	ON	A3A+/GRHL3+
AGCTACACAGTCGAGA-1	15	0	1	ON	1	ON	ON	A3A+/GRHL3+
AGCTCAACAGCACAAG-1	1	0	1	ON	0	ON	OFF	A3A+/GRHL3+
AGCTCAAGTCATAACC-1	0	0	1	ON	0	OFF	OFF	A3A-/GRHL3+
AGGACTTGTAAGTAGT-1	0	0	1	ON	1	OFF	ON	A3A-/GRHL3+
AGGAGGTCACAGGATG-1	0	1	1	ON	0	OFF	OFF	A3A-/GRHL3+
AGGATAATCGGTGTTA-1	12	0	1	ON	1	ON	ON	A3A+/GRHL3+
AGGATCTTCATTGTGG-1	0	0	0	OFF	0	OFF	OFF	A3A-/GRHL3-
AGGCCACAGCTGCCTG-1	0	0	1	ON	1	OFF	ON	A3A-/GRHL3+
AGGCTGCCACGTCATA-1	0	0	0	OFF	0	OFF	OFF	A3A-/GRHL3-
AGGGAGTTCCGACAGC-1	2	0	1	ON	0	ON	OFF	A3A+/GRHL3+
AGGGCTCCAAGCGCTC-1	1	1	1	ON	1	ON	ON	A3A+/GRHL3+
AGGGTCCCACTGTTCC-1	11	0	1	ON	1	ON	ON	A3A+/GRHL3+
AGGGTTTAGCATTTGC-1	0	0	0	OFF	0	OFF	OFF	A3A-/GRHL3-
AGGTGTTTCCATCTCG-1	0	0	0	OFF	0	OFF	OFF	A3A-/GRHL3-
AGGTTACAGAGCATAT-1	0	0	1	ON	0	OFF	OFF	A3A-/GRHL3+
AGGTTACCAACCCTCT-1	0	0	0	OFF	0	OFF	OFF	A3A-/GRHL3-
AGTACCAAGTAGGGTC-1	1	0	1	ON	1	ON	ON	A3A+/GRHL3+
AGTACCAGTACAGGTG-1	7	0	1	ON	1	ON	ON	A3A+/GRHL3+
AGTACCATCTTACACT-1	0	0	1	ON	1	OFF	ON	A3A-/GRHL3+
AGTAGCTGTTGTGCAT-1	0	0	0	OFF	0	OFF	OFF	A3A-/GRHL3-
AGTAGCTTCATTGCCC-1	0	0	0	OFF	0	OFF	OFF	A3A-/GRHL3-
AGTAGTCAGAATCGAT-1	4	0	1	ON	0	ON	OFF	A3A+/GRHL3+
AGTAGTCGTCGGTGTC-1	0	0	0	OFF	0	OFF	OFF	A3A-/GRHL3-
AGTCAACGTCATCTAG-1	1	1	1	ON	1	ON	ON	A3A+/GRHL3+
AGTCATGAGATAGGGA-1	0	0	1	ON	0	OFF	OFF	A3A-/GRHL3+
AGTCATGGTAGATCCT-1	4	0	1	ON	0	ON	OFF	A3A+/GRHL3+
AGTCATGTCCAAGGGA-1	1	0	1	ON	0	ON	OFF	A3A+/GRHL3+
AGTCTCCAGAAACTCA-1	0	0	0	OFF	0	OFF	OFF	A3A-/GRHL3-
AGTCTCCAGTTCCGGC-1	0	0	0	OFF	0	OFF	OFF	A3A-/GRHL3-
AGTGACTCACAAGCAG-1	0	0	1	ON	0	OFF	OFF	A3A-/GRHL3+
AGTGACTCATGAGGGT-1	0	0	0	OFF	0	OFF	OFF	A3A-/GRHL3-
AGTGATCCAAGGATGC-1	1	0	1	ON	1	ON	ON	A3A+/GRHL3+
AGTGTTGGTAAGGCCA-1	50	1	1	ON	1	ON	ON	A3A+/GRHL3+
AGTTCCCTCACAACCA-1	0	0	0	OFF	1	OFF	ON	A3A-/GRHL3-
ATACTTCTCTCGTGAA-1	0	0	1	ON	0	OFF	OFF	A3A-/GRHL3+
ATAGACCTCACCCTTG-1	0	0	0	OFF	0	OFF	OFF	A3A-/GRHL3-
ATAGAGACATAGATCC-1	2	0	1	ON	1	ON	ON	A3A+/GRHL3+
ATCACAGTCTGTCCCA-1	0	0	1	ON	0	OFF	OFF	A3A-/GRHL3+
ATCACGAAGCCGTTGC-1	0	1	0	OFF	0	OFF	OFF	A3A-/GRHL3-
ATCACGACACAATGAA-1	0	0	1	ON	0	OFF	OFF	A3A-/GRHL3+
ATCAGGTAGGAAGTAG-1	0	0	0	OFF	0	OFF	OFF	A3A-/GRHL3-
ATCAGGTGTAGTTAGA-1	1	0	1	ON	0	ON	OFF	A3A+/GRHL3+
ATCAGGTGTCCCAAAT-1	5	1	0	OFF	0	ON	OFF	A3A+/GRHL3-
ATCATTCAGTCACTGT-1	0	0	1	ON	0	OFF	OFF	A3A-/GRHL3+
ATCCACCAGACCAAGC-1	0	0	0	OFF	0	OFF	OFF	A3A-/GRHL3-
ATCCACCTCTATACGG-1	20	1	1	ON	1	ON	ON	A3A+/GRHL3+
ATCCATTGTCAACGCC-1	0	0	0	OFF	0	OFF	OFF	A3A-/GRHL3-
ATCCCTGTCATTCCTA-1	5	0	1	ON	0	ON	OFF	A3A+/GRHL3+
ATCCCTGTCTGTAAGC-1	0	0	1	ON	1	OFF	ON	A3A-/GRHL3+
ATCGCCTGTAACTGCT-1	0	0	1	ON	1	OFF	ON	A3A-/GRHL3+
ATCGGCGAGGCCTGCT-1	0	0	1	ON	0	OFF	OFF	A3A-/GRHL3+
ATCGGCGGTCGTGATT-1	0	0	1	ON	1	OFF	ON	A3A-/GRHL3+
ATCGGCGGTGAATATG-1	0	0	0	OFF	0	OFF	OFF	A3A-/GRHL3-
ATCGGCGGTGTTCCTC-1	1	0	1	ON	1	ON	ON	A3A+/GRHL3+
ATCGGCGGTTGTTTGG-1	0	0	0	OFF	0	OFF	OFF	A3A-/GRHL3-
ATCGTCCGTGTCTCCT-1	16	0	1	ON	1	ON	ON	A3A+/GRHL3+
ATCGTGAGTACTCGAT-1	0	0	0	OFF	0	OFF	OFF	A3A-/GRHL3-
ATCTTCAGTACGCTTA-1	0	0	1	ON	1	OFF	ON	A3A-/GRHL3+
ATGAAAGAGACCCGCT-1	5	1	1	ON	1	ON	ON	A3A+/GRHL3+
ATGACCATCTTGTGCC-1	1	0	1	ON	1	ON	ON	A3A+/GRHL3+
ATGATCGCACTCACTC-1	0	0	1	ON	1	OFF	ON	A3A-/GRHL3+
ATGATCGTCCCTCTAG-1	12	0	1	ON	1	ON	ON	A3A+/GRHL3+
ATGCATGAGTCTGGTT-1	1	0	1	ON	0	ON	OFF	A3A+/GRHL3+
ATGCATGTCTACAGGT-1	1	0	1	ON	1	ON	ON	A3A+/GRHL3+
ATGTCCCAGGTCCAGA-1	15	0	1	ON	0	ON	OFF	A3A+/GRHL3+
ATTACCTAGGTGGGTT-1	104	2	1	ON	1	ON	ON	A3A+/GRHL3+
ATTACCTGTTGTGGCC-1	0	0	0	OFF	0	OFF	OFF	A3A-/GRHL3-
ATTCACTCAACTTGCA-1	0	0	0	OFF	1	OFF	ON	A3A-/GRHL3-
ATTCACTCAGAAGTTA-1	4	0	1	ON	1	ON	ON	A3A+/GRHL3+
ATTCACTGTGAATGAT-1	0	0	1	ON	1	OFF	ON	A3A-/GRHL3+
ATTCCCGAGTGATCGG-1	0	0	1	ON	0	OFF	OFF	A3A-/GRHL3+
ATTCCTACAGGCACAA-1	1	0	1	ON	0	ON	OFF	A3A+/GRHL3+
ATTCCTATCGCTGTCT-1	0	0	1	ON	1	OFF	ON	A3A-/GRHL3+
ATTCGTTTCGCCGTGA-1	27	0	1	ON	1	ON	ON	A3A+/GRHL3+
ATTGTTCTCGTGCAGC-1	0	0	1	ON	0	OFF	OFF	A3A-/GRHL3+
ATTTACCAGCCATGCC-1	1	0	1	ON	0	ON	OFF	A3A+/GRHL3+
ATTTACCCACGGTGTC-1	2	0	1	ON	1	ON	ON	A3A+/GRHL3+
ATTTACCGTGTCTTGA-1	0	0	1	ON	0	OFF	OFF	A3A-/GRHL3+
CAACAACAGACGCCAA-1	0	0	0	OFF	0	OFF	OFF	A3A-/GRHL3-
CAACAACCACGCGGTT-1	3	0	1	ON	1	ON	ON	A3A+/GRHL3+
CAACAGTTCGGCATCG-1	1	0	1	ON	1	ON	ON	A3A+/GRHL3+
CAACCAATCTGCTGAA-1	6	1	1	ON	0	ON	OFF	A3A+/GRHL3+
CAACCTCCACACAGCC-1	0	0	0	OFF	0	OFF	OFF	A3A-/GRHL3-
CAACGATTCAGTCTTT-1	0	0	0	OFF	0	OFF	OFF	A3A-/GRHL3-
CAACGGCCAATGGGTG-1	0	0	0	OFF	0	OFF	OFF	A3A-/GRHL3-
CAAGAGGCACACCTAA-1	0	0	1	ON	0	OFF	OFF	A3A-/GRHL3+
CAATCGAAGCTTCATG-1	0	1	1	ON	1	OFF	ON	A3A-/GRHL3+
CAATCGATCACCCATC-1	0	0	1	ON	1	OFF	ON	A3A-/GRHL3+
CAATGACAGCGACTGA-1	0	0	1	ON	1	OFF	ON	A3A-/GRHL3+
CAATTTCTCACCTCTG-1	0	0	1	ON	1	OFF	ON	A3A-/GRHL3+
CAATTTCTCCGCGAGT-1	4	2	1	ON	0	ON	OFF	A3A+/GRHL3+
CACACAACATGGGCAA-1	5	0	1	ON	0	ON	OFF	A3A+/GRHL3+
CACCGTTGTATGAGGC-1	0	0	1	ON	1	OFF	ON	A3A-/GRHL3+
CACGGGTTCAGGTGTT-1	0	0	1	ON	0	OFF	OFF	A3A-/GRHL3+
CACGTGGGTCCTGGGT-1	0	0	1	ON	1	OFF	ON	A3A-/GRHL3+
CACTGTCAGGTGGGTT-1	2	0	1	ON	0	ON	OFF	A3A+/GRHL3+
CACTGTCGTAGACAAT-1	0	0	0	OFF	0	OFF	OFF	A3A-/GRHL3-
CACTTCGAGTATGGAT-1	0	0	0	OFF	0	OFF	OFF	A3A-/GRHL3-
CAGAGCCTCGAGTCCG-1	0	0	1	ON	1	OFF	ON	A3A-/GRHL3+
CAGATCACATACACCA-1	1	0	1	ON	1	ON	ON	A3A+/GRHL3+
CAGATTGCAACAGCCC-1	0	0	1	ON	0	OFF	OFF	A3A-/GRHL3+
CAGATTGCATGTGGTT-1	0	0	0	OFF	0	OFF	OFF	A3A-/GRHL3-
CAGCAATTCACTGGGC-1	5	1	1	ON	0	ON	OFF	A3A+/GRHL3+
CAGCGTGAGGTTTGAA-1	0	0	0	OFF	0	OFF	OFF	A3A-/GRHL3-
CAGCGTGGTTAAGGAT-1	0	0	0	OFF	0	OFF	OFF	A3A-/GRHL3-
CAGCGTGTCAAGAATG-1	0	0	1	ON	0	OFF	OFF	A3A-/GRHL3+
CAGGTATCACCATATG-1	14	1	1	ON	1	ON	ON	A3A+/GRHL3+
CAGGTATCATGCACTA-1	2	0	1	ON	1	ON	ON	A3A+/GRHL3+
CAGTGCGCAAGAGATT-1	6	0	1	ON	0	ON	OFF	A3A+/GRHL3+
CAGTTAGTCACTAGCA-1	0	0	1	ON	0	OFF	OFF	A3A-/GRHL3+
CAGTTCCCATCGTGCG-1	0	0	1	ON	1	OFF	ON	A3A-/GRHL3+
CAGTTCCGTCAAAGAT-1	1	0	1	ON	0	ON	OFF	A3A+/GRHL3+
CATACAGTCAGACCGC-1	3	0	1	ON	0	ON	OFF	A3A+/GRHL3+
CATACTTTCTGCGGAC-1	0	0	1	ON	0	OFF	OFF	A3A-/GRHL3+
CATAGACAGTAGTCCT-1	4	3	1	ON	1	ON	ON	A3A+/GRHL3+
CATCAAGAGCGAGAAA-1	16	0	1	ON	1	ON	ON	A3A+/GRHL3+
CATCCGTGTTATGACC-1	1	0	1	ON	0	ON	OFF	A3A+/GRHL3+
CATCGGGAGTTGGACG-1	9	0	1	ON	1	ON	ON	A3A+/GRHL3+
CATCGGGCATGAATAG-1	0	0	0	OFF	0	OFF	OFF	A3A-/GRHL3-
CATCGTCAGTCACAGG-1	1	0	1	ON	0	ON	OFF	A3A+/GRHL3+
CATGAGTCAGATTAAG-1	0	0	1	ON	0	OFF	OFF	A3A-/GRHL3+
CATGAGTCAGCCTTCT-1	0	0	0	OFF	1	OFF	ON	A3A-/GRHL3-
CATGCCTTCTCGCAGG-1	0	0	1	ON	1	OFF	ON	A3A-/GRHL3+
CATGGATGTCCCGGTA-1	9	0	1	ON	1	ON	ON	A3A+/GRHL3+
CATGGTAAGTAGGGTC-1	13	0	1	ON	1	ON	ON	A3A+/GRHL3+
CATTCATTCATTTGTC-1	0	0	0	OFF	0	OFF	OFF	A3A-/GRHL3-
CATTCCGCAGACGGAT-1	0	0	1	ON	1	OFF	ON	A3A-/GRHL3+
CATTCCGGTCGAATTC-1	2	0	1	ON	0	ON	OFF	A3A+/GRHL3+
CATTCTAGTGATCGTT-1	0	0	0	OFF	0	OFF	OFF	A3A-/GRHL3-
CATTGAGTCCTACCAC-1	0	0	1	ON	0	OFF	OFF	A3A-/GRHL3+
CATTGTTAGGAAAGAC-1	0	0	1	ON	1	OFF	ON	A3A-/GRHL3+
CATTGTTCAGCGACAA-1	2	0	1	ON	1	ON	ON	A3A+/GRHL3+
CATTGTTTCAACTGAC-1	13	2	1	ON	1	ON	ON	A3A+/GRHL3+
CATTGTTTCCGACGGT-1	6	0	1	ON	0	ON	OFF	A3A+/GRHL3+
CCAAGCGCATTGACAC-1	21	0	1	ON	1	ON	ON	A3A+/GRHL3+
CCACACTGTCGGCCTA-1	3	0	1	ON	1	ON	ON	A3A+/GRHL3+
CCCTAACCATTAAAGG-1	2	0	1	ON	0	ON	OFF	A3A+/GRHL3+
CCCTCTCAGCGCCATC-1	0	0	0	OFF	0	OFF	OFF	A3A-/GRHL3-
CCCTCTCTCCTATTGT-1	0	0	1	ON	1	OFF	ON	A3A-/GRHL3+
CCCTGATAGACGTCCC-1	15	0	1	ON	1	ON	ON	A3A+/GRHL3+
CCCTTAGCAATAACCC-1	11	2	1	ON	1	ON	ON	A3A+/GRHL3+
CCGAACGTCGAGTGGA-1	0	0	0	OFF	1	OFF	ON	A3A-/GRHL3-
CCGATCTGTGGTAACG-1	1	1	1	ON	0	ON	OFF	A3A+/GRHL3+
CCGGACACACGACGCT-1	0	0	1	ON	0	OFF	OFF	A3A-/GRHL3+
CCGTGAGTCGCAGTGC-1	8	0	1	ON	0	ON	OFF	A3A+/GRHL3+
CCGTTCAAGGATGGCT-1	0	0	0	OFF	1	OFF	ON	A3A-/GRHL3-
CCTAAGACAGCTACAT-1	0	0	0	OFF	0	OFF	OFF	A3A-/GRHL3-
CCTCAACGTCCGGACT-1	0	0	0	OFF	0	OFF	OFF	A3A-/GRHL3-
CCTCAGTTCGCATTAG-1	0	0	1	ON	0	OFF	OFF	A3A-/GRHL3+
CCTCCAAGTTCGGCCA-1	0	0	1	ON	0	OFF	OFF	A3A-/GRHL3+
CCTCCAAGTTGACGGA-1	5	0	1	ON	0	ON	OFF	A3A+/GRHL3+
CCTGTTGGTGTGTGGA-1	6	0	1	ON	1	ON	ON	A3A+/GRHL3+
CCTTCAGAGGCAGGTT-1	0	0	0	OFF	0	OFF	OFF	A3A-/GRHL3-
CCTTCAGCATACCACA-1	0	0	0	OFF	0	OFF	OFF	A3A-/GRHL3-
CCTTGTGAGCTTACGT-1	1	0	1	ON	1	ON	ON	A3A+/GRHL3+
CCTTGTGTCTTGAGCA-1	0	0	1	ON	1	OFF	ON	A3A-/GRHL3+
CGAAGGACAGCTGAAG-1	0	0	0	OFF	0	OFF	OFF	A3A-/GRHL3-
CGAAGTTCAAAGACTA-1	0	1	0	OFF	0	OFF	OFF	A3A-/GRHL3-
CGACAGCCAGCTGTGC-1	0	0	0	OFF	0	OFF	OFF	A3A-/GRHL3-
CGATCGGTCCGGTAAT-1	2	0	1	ON	1	ON	ON	A3A+/GRHL3+
CGATGCGGTGACTATC-1	15	0	1	ON	1	ON	ON	A3A+/GRHL3+
CGATGCGTCGAAACAA-1	0	0	1	ON	0	OFF	OFF	A3A-/GRHL3+
CGATGGCCATTAAAGG-1	11	1	1	ON	1	ON	ON	A3A+/GRHL3+
CGGAACCCATACTGAC-1	0	0	1	ON	0	OFF	OFF	A3A-/GRHL3+
CGGAACCGTACCGGAA-1	0	0	1	ON	0	OFF	OFF	A3A-/GRHL3+
CGGAATTTCATTCCTA-1	7	0	1	ON	0	ON	OFF	A3A+/GRHL3+
CGGAATTTCTTGCGCT-1	0	0	0	OFF	0	OFF	OFF	A3A-/GRHL3-
CGGAGAATCCTCGCAT-1	1	0	1	ON	1	ON	ON	A3A+/GRHL3+
CGGCAGTCAGTCAGAG-1	0	0	0	OFF	0	OFF	OFF	A3A-/GRHL3-
CGGGTGTCAATTGCGT-1	0	0	1	ON	1	OFF	ON	A3A-/GRHL3+
CGGGTGTGTACAACGG-1	0	0	0	OFF	0	OFF	OFF	A3A-/GRHL3-
CGGTCAGTCTTCCACG-1	0	0	1	ON	0	OFF	OFF	A3A-/GRHL3+
CGTAAGTTCGACGTCG-1	1	0	1	ON	1	ON	ON	A3A+/GRHL3+
CGTAATGAGTTAACAG-1	2	0	1	ON	0	ON	OFF	A3A+/GRHL3+
CGTAATGTCGTGGGAA-1	0	0	1	ON	1	OFF	ON	A3A-/GRHL3+
CGTGCTTCAAAGGCAC-1	0	1	1	ON	1	OFF	ON	A3A-/GRHL3+
CGTGCTTGTCGTTATG-1	0	0	1	ON	1	OFF	ON	A3A-/GRHL3+
CGTGCTTTCCCGTTCA-1	1	0	1	ON	0	ON	OFF	A3A+/GRHL3+
CGTTAGAAGCTGTCCG-1	0	0	0	OFF	0	OFF	OFF	A3A-/GRHL3-
CGTTAGAGTTCGAAGG-1	0	0	0	OFF	0	OFF	OFF	A3A-/GRHL3-
CGTTGGGGTCAGTCTA-1	0	0	0	OFF	0	OFF	OFF	A3A-/GRHL3-
CGTTGGGGTTTCTATC-1	0	0	0	OFF	0	OFF	OFF	A3A-/GRHL3-
CGTTGGGTCATATGGC-1	0	0	1	ON	1	OFF	ON	A3A-/GRHL3+
CTAACCCAGAGCATCG-1	0	1	0	OFF	0	OFF	OFF	A3A-/GRHL3-
CTAACTTTCCGGTAGC-1	0	0	1	ON	1	OFF	ON	A3A-/GRHL3+
CTACCCATCTTTCAGT-1	48	0	1	ON	1	ON	ON	A3A+/GRHL3+
CTACCTGCAACGAGGT-1	0	0	0	OFF	0	OFF	OFF	A3A-/GRHL3-
CTACCTGTCTACACTT-1	0	0	1	ON	0	OFF	OFF	A3A-/GRHL3+
CTATCTAAGGAGGGTG-1	0	0	1	ON	1	OFF	ON	A3A-/GRHL3+
CTCAAGATCAGTGATC-1	7	0	1	ON	1	ON	ON	A3A+/GRHL3+
CTCAATTCAGCAGTGA-1	7	0	1	ON	1	ON	ON	A3A+/GRHL3+
CTCAATTGTATCCCTC-1	0	0	0	OFF	0	OFF	OFF	A3A-/GRHL3-
CTCAGAAGTTCCTAAG-1	0	0	1	ON	0	OFF	OFF	A3A-/GRHL3+
CTCAGGGCATCACAGT-1	4	0	1	ON	1	ON	ON	A3A+/GRHL3+
CTCATCGGTTTGACAC-1	0	0	1	ON	0	OFF	OFF	A3A-/GRHL3+
CTCATGCTCGCGAAGA-1	2	0	1	ON	0	ON	OFF	A3A+/GRHL3+
CTCCAACAGATGCCGA-1	0	0	0	OFF	0	OFF	OFF	A3A-/GRHL3-
CTCCAACCATGGCCAC-1	2	0	1	ON	0	ON	OFF	A3A+/GRHL3+
CTCCACAAGGTAAACT-1	5	0	1	ON	1	ON	ON	A3A+/GRHL3+
CTCCATGCAACCTAAC-1	0	0	1	ON	1	OFF	ON	A3A-/GRHL3+
CTCCTTTAGTATGAGT-1	0	0	0	OFF	0	OFF	OFF	A3A-/GRHL3-
CTCGAGGTCACCGCTT-1	0	0	1	ON	0	OFF	OFF	A3A-/GRHL3+
CTCGAGGTCCCTCATG-1	1	0	1	ON	1	ON	ON	A3A+/GRHL3+
CTCGAGGTCGACCATA-1	3	0	1	ON	1	ON	ON	A3A+/GRHL3+
CTCTCGACACTGTCCT-1	0	0	0	OFF	0	OFF	OFF	A3A-/GRHL3-
CTCTCGATCTGAGGCC-1	0	0	0	OFF	0	OFF	OFF	A3A-/GRHL3-
CTCTGGTAGCCAAGGT-1	0	0	1	ON	0	OFF	OFF	A3A-/GRHL3+
CTCTGGTTCGTTCTGC-1	0	0	1	ON	0	OFF	OFF	A3A-/GRHL3+
CTGAGGCGTCGGTACC-1	6	1	1	ON	0	ON	OFF	A3A+/GRHL3+
CTGATCCAGCCTCTCT-1	0	0	0	OFF	0	OFF	OFF	A3A-/GRHL3-
CTGCAGGAGGTAAGTT-1	0	0	1	ON	0	OFF	OFF	A3A-/GRHL3+
CTGCAGGTCAAAGGAT-1	2	0	1	ON	0	ON	OFF	A3A+/GRHL3+
CTGCAGGTCTGCATAG-1	1	0	1	ON	0	ON	OFF	A3A+/GRHL3+
CTGCATCAGCATCCTA-1	0	0	0	OFF	0	OFF	OFF	A3A-/GRHL3-
CTGCATCTCGCAGTGC-1	0	0	0	OFF	0	OFF	OFF	A3A-/GRHL3-
CTGCCATTCTGTGCGG-1	0	0	0	OFF	0	OFF	OFF	A3A-/GRHL3-
CTGGACGGTCACAGAG-1	0	0	1	ON	0	OFF	OFF	A3A-/GRHL3+
CTGGACGTCGCTACAA-1	0	0	1	ON	0	OFF	OFF	A3A-/GRHL3+
CTGGCAGGTCCACAGC-1	1	0	1	ON	0	ON	OFF	A3A+/GRHL3+
CTGTAGACATCATCTT-1	0	0	0	OFF	0	OFF	OFF	A3A-/GRHL3-
CTGTCGTCATTCCTCG-1	0	0	0	OFF	0	OFF	OFF	A3A-/GRHL3-
CTGTGGGGTTAACAGA-1	0	0	1	ON	0	OFF	OFF	A3A-/GRHL3+
CTTACCGAGGGAGTTC-1	0	1	1	ON	0	OFF	OFF	A3A-/GRHL3+
CTTACCGCATGGGAAC-1	0	0	1	ON	0	OFF	OFF	A3A-/GRHL3+
CTTCAATCAACCAGAG-1	0	0	1	ON	1	OFF	ON	A3A-/GRHL3+
CTTCGGTCAGGTGACA-1	3	0	1	ON	0	ON	OFF	A3A+/GRHL3+
CTTCGGTCAGTTGCGC-1	6	0	1	ON	0	ON	OFF	A3A+/GRHL3+
CTTCTAATCGTAGTCA-1	41	0	1	ON	1	ON	ON	A3A+/GRHL3+
CTTGAGAAGAAATTGC-1	0	0	1	ON	0	OFF	OFF	A3A-/GRHL3+
CTTGAGAGTCACGACC-1	0	0	1	ON	0	OFF	OFF	A3A-/GRHL3+
CTTGATTCAGATAAAC-1	2	0	1	ON	0	ON	OFF	A3A+/GRHL3+
CTTTCAAGTGATTCTG-1	8	0	1	ON	1	ON	ON	A3A+/GRHL3+
CTTTCGGCAAAGAACT-1	2	0	1	ON	0	ON	OFF	A3A+/GRHL3+
GAAACCTTCAAGGTGG-1	0	0	0	OFF	0	OFF	OFF	A3A-/GRHL3-
GAAATGAAGCCAGAGT-1	0	0	0	OFF	0	OFF	OFF	A3A-/GRHL3-
GAAGAATTCTATCGGA-1	0	0	1	ON	0	OFF	OFF	A3A-/GRHL3+
GAAGTAAAGCGTGCCT-1	0	0	1	ON	0	OFF	OFF	A3A-/GRHL3+
GAATAGAGTGCCGTAC-1	0	0	1	ON	0	OFF	OFF	A3A-/GRHL3+
GAATAGAGTTCGCGTG-1	0	0	0	OFF	1	OFF	ON	A3A-/GRHL3-
GACACGCGTGCTGATT-1	8	0	1	ON	1	ON	ON	A3A+/GRHL3+
GACATCACAACGGTAG-1	4	0	1	ON	0	ON	OFF	A3A+/GRHL3+
GACATCAGTCGCGGTT-1	3	0	1	ON	0	ON	OFF	A3A+/GRHL3+
GACCAATCATAACCCA-1	43	0	1	ON	1	ON	ON	A3A+/GRHL3+
GACCAATTCGTAACCA-1	0	0	0	OFF	0	OFF	OFF	A3A-/GRHL3-
GACCGTGAGTAGTGCG-1	2	0	1	ON	1	ON	ON	A3A+/GRHL3+
GACCTTCAGAAATCCA-1	0	0	0	OFF	0	OFF	OFF	A3A-/GRHL3-
GAGACTTCATCCGAGC-1	0	0	0	OFF	0	OFF	OFF	A3A-/GRHL3-
GAGACTTGTGTCATCA-1	1	0	1	ON	0	ON	OFF	A3A+/GRHL3+
GAGAGGTAGATCACTC-1	0	0	1	ON	0	OFF	OFF	A3A-/GRHL3+
GAGATGGAGCGCCTCA-1	0	0	0	OFF	0	OFF	OFF	A3A-/GRHL3-
GAGATGGAGTGGCGAT-1	23	0	1	ON	1	ON	ON	A3A+/GRHL3+
GAGCTGCCACTGTGAT-1	0	1	1	ON	0	OFF	OFF	A3A-/GRHL3+
GAGCTGCGTCGTCGGT-1	0	0	0	OFF	0	OFF	OFF	A3A-/GRHL3-
GAGGGATAGAGTCAGC-1	2	1	1	ON	0	ON	OFF	A3A+/GRHL3+
GAGGGTAAGCCAACCC-1	0	0	0	OFF	0	OFF	OFF	A3A-/GRHL3-
GAGGGTACATCCTAAG-1	0	0	0	OFF	0	OFF	OFF	A3A-/GRHL3-
GAGTCTAAGCGCGTTC-1	0	0	1	ON	0	OFF	OFF	A3A-/GRHL3+
GAGTCTACATGCACTA-1	0	0	0	OFF	0	OFF	OFF	A3A-/GRHL3-
GAGTGAGGTCTGCCTT-1	0	0	1	ON	1	OFF	ON	A3A-/GRHL3+
GAGTGTTTCCATAGGT-1	24	1	1	ON	1	ON	ON	A3A+/GRHL3+
GAGTTACAGCGTTGTT-1	0	0	1	ON	0	OFF	OFF	A3A-/GRHL3+
GAGTTACCAGAATCGG-1	0	0	0	OFF	0	OFF	OFF	A3A-/GRHL3-
GAGTTACCAGCCGTTG-1	0	0	1	ON	0	OFF	OFF	A3A-/GRHL3+
GAGTTACCAGCTGTAT-1	2	0	1	ON	0	ON	OFF	A3A+/GRHL3+
GAGTTACTCACCGCTT-1	1	1	1	ON	0	ON	OFF	A3A+/GRHL3+
GAGTTGTGTGTTCAGT-1	13	1	1	ON	1	ON	ON	A3A+/GRHL3+
GAGTTTGGTTTCGTGA-1	0	0	0	OFF	0	OFF	OFF	A3A-/GRHL3-
GAGTTTGTCGGCGATC-1	0	0	0	OFF	0	OFF	OFF	A3A-/GRHL3-
GATAGCTGTGACCTGC-1	0	1	0	OFF	0	OFF	OFF	A3A-/GRHL3-
GATCACAAGTCTTCGA-1	2	0	1	ON	0	ON	OFF	A3A+/GRHL3+
GATCACATCTTGGAAC-1	3	0	1	ON	1	ON	ON	A3A+/GRHL3+
GATCGTAAGGTTACCT-1	0	0	1	ON	1	OFF	ON	A3A-/GRHL3+
GATGATCGTGATACCT-1	1	0	1	ON	1	ON	ON	A3A+/GRHL3+
GATGGAGGTGGACCAA-1	2	0	1	ON	0	ON	OFF	A3A+/GRHL3+
GATTCGAAGGCTAGCA-1	5	0	1	ON	1	ON	ON	A3A+/GRHL3+
GATTCGATCGAGTGGA-1	1	0	1	ON	0	ON	OFF	A3A+/GRHL3+
GATTGGTGTAGTAAGT-1	1	0	1	ON	0	ON	OFF	A3A+/GRHL3+
GATTGGTTCGTCACCT-1	0	0	0	OFF	1	OFF	ON	A3A-/GRHL3-
GATTTCTAGCTGAAAT-1	0	0	0	OFF	0	OFF	OFF	A3A-/GRHL3-
GCAACATAGAGGTTTA-1	7	0	1	ON	0	ON	OFF	A3A+/GRHL3+
GCACATACAGTCCCGA-1	0	0	1	ON	1	OFF	ON	A3A-/GRHL3+
GCACATACATAGAATG-1	0	0	1	ON	0	OFF	OFF	A3A-/GRHL3+
GCACATAGTACTGCCG-1	1	0	0	OFF	0	ON	OFF	A3A+/GRHL3-
GCACGGTAGACCAGAC-1	0	0	1	ON	1	OFF	ON	A3A-/GRHL3+
GCACGGTAGTCGCGAA-1	0	0	0	OFF	0	OFF	OFF	A3A-/GRHL3-
GCAGGCTTCACCGCTT-1	16	0	1	ON	0	ON	OFF	A3A+/GRHL3+
GCAGGCTTCATTTGGG-1	1	0	1	ON	0	ON	OFF	A3A+/GRHL3+
GCATCGGAGACCAAGC-1	0	0	0	OFF	0	OFF	OFF	A3A-/GRHL3-
GCATCGGAGGGCATGT-1	16	0	1	ON	1	ON	ON	A3A+/GRHL3+
GCATCGGCAGCGCGTT-1	3	0	0	OFF	0	ON	OFF	A3A+/GRHL3-
GCATCGGGTCTCCCTA-1	0	0	1	ON	1	OFF	ON	A3A-/GRHL3+
GCATCTCTCTTCGACC-1	0	0	0	OFF	0	OFF	OFF	A3A-/GRHL3-
GCCAACGGTAGTACGG-1	1	0	1	ON	0	ON	OFF	A3A+/GRHL3+
GCCAACGTCACGGTCG-1	0	0	1	ON	1	OFF	ON	A3A-/GRHL3+
GCCATGGTCGATCCCT-1	0	0	0	OFF	0	OFF	OFF	A3A-/GRHL3-
GCCGTGATCCTAGCTC-1	2	1	0	OFF	0	ON	OFF	A3A+/GRHL3-
GCCTGTTCATACCGTA-1	4	0	1	ON	0	ON	OFF	A3A+/GRHL3+
GCGATCGTCGACCATA-1	0	0	0	OFF	0	OFF	OFF	A3A-/GRHL3-
GCGTGCAAGAAGAGCA-1	0	0	0	OFF	1	OFF	ON	A3A-/GRHL3-
GCTCAAAGTACAAGCG-1	4	0	1	ON	0	ON	OFF	A3A+/GRHL3+
GCTCAAAGTCTGTCAA-1	0	0	0	OFF	0	OFF	OFF	A3A-/GRHL3-
GCTGCAGAGCGTATGG-1	6	0	1	ON	1	ON	ON	A3A+/GRHL3+
GCTGGGTCAAAGGATT-1	2	0	1	ON	0	ON	OFF	A3A+/GRHL3+
GCTTCACCATCGCTGG-1	0	0	0	OFF	0	OFF	OFF	A3A-/GRHL3-
GGAAGTGAGCGTCTCG-1	1	0	1	ON	1	ON	ON	A3A+/GRHL3+
GGAATCTGTTGGACCC-1	0	0	1	ON	0	OFF	OFF	A3A-/GRHL3+
GGAGATGCACGTGAGA-1	0	0	0	OFF	0	OFF	OFF	A3A-/GRHL3-
GGAGCAACAAGTTCGT-1	0	0	0	OFF	0	OFF	OFF	A3A-/GRHL3-
GGATCTAAGATAGTCA-1	0	0	1	ON	0	OFF	OFF	A3A-/GRHL3+
GGATGTTTCCCAGGAC-1	0	0	0	OFF	0	OFF	OFF	A3A-/GRHL3-
GGATGTTTCTTGAGCA-1	1	0	1	ON	0	ON	OFF	A3A+/GRHL3+
GGCTTGGGTGGCTCTG-1	0	0	0	OFF	0	OFF	OFF	A3A-/GRHL3-
GGCTTGGTCTCCGCAT-1	0	0	0	OFF	0	OFF	OFF	A3A-/GRHL3-
GGCTTTCCAAATCAAG-1	0	0	0	OFF	0	OFF	OFF	A3A-/GRHL3-
GGGAAGTCAAACGAGC-1	0	0	0	OFF	0	OFF	OFF	A3A-/GRHL3-
GGGACAACAGATGCGA-1	0	0	0	OFF	0	OFF	OFF	A3A-/GRHL3-
GGGACCTAGCTCCACG-1	1	0	1	ON	0	ON	OFF	A3A+/GRHL3+
GGGACCTGTTAGGGTG-1	0	0	1	ON	0	OFF	OFF	A3A-/GRHL3+
GGGACTCTCGGCCAAC-1	0	0	0	OFF	0	OFF	OFF	A3A-/GRHL3-
GGGAGATCATGGAATA-1	0	0	1	ON	0	OFF	OFF	A3A-/GRHL3+
GGGATGAAGGACAGCT-1	1	0	1	ON	1	ON	ON	A3A+/GRHL3+
GGGATGACATAGCTGT-1	0	0	0	OFF	0	OFF	OFF	A3A-/GRHL3-
GGGATGATCGTCTCAC-1	2	0	1	ON	0	ON	OFF	A3A+/GRHL3+
GGGCCATGTGACTGAG-1	0	0	1	ON	1	OFF	ON	A3A-/GRHL3+
GGGCCATGTTCCGGTG-1	4	0	1	ON	1	ON	ON	A3A+/GRHL3+
GGGCGTTCACGAAGAC-1	5	0	1	ON	1	ON	ON	A3A+/GRHL3+
GGGCTACTCCGTAGGC-1	1	0	1	ON	1	ON	ON	A3A+/GRHL3+
GGGTAGAAGATGCTTC-1	0	0	0	OFF	0	OFF	OFF	A3A-/GRHL3-
GGGTCACCAGAAGCGT-1	23	0	1	ON	1	ON	ON	A3A+/GRHL3+
GGGTCACTCTGTAAGC-1	0	1	1	ON	0	OFF	OFF	A3A-/GRHL3+
GGGTCTGAGCTCGGCT-1	1	0	0	OFF	0	ON	OFF	A3A+/GRHL3-
GGGTGAAGTGGCTCTG-1	0	0	0	OFF	0	OFF	OFF	A3A-/GRHL3-
GGGTTATCACGTACTA-1	0	0	1	ON	1	OFF	ON	A3A-/GRHL3+
GGTAATCGTAGTGGCA-1	0	0	0	OFF	0	OFF	OFF	A3A-/GRHL3-
GGTAATCTCTAGTGAC-1	2	0	1	ON	1	ON	ON	A3A+/GRHL3+
GGTAATCTCTGACCCT-1	0	0	1	ON	0	OFF	OFF	A3A-/GRHL3+
GGTAGAGAGCAGCCTC-1	1	0	0	OFF	0	ON	OFF	A3A+/GRHL3-
GGTAGAGTCTATGTGG-1	1	0	1	ON	0	ON	OFF	A3A+/GRHL3+
GGTGAAGAGTGGTTCT-1	0	0	1	ON	0	OFF	OFF	A3A-/GRHL3+
GGTGAAGGTCAAGCCC-1	0	0	1	ON	1	OFF	ON	A3A-/GRHL3+
GGTGGCTAGGGTTTCT-1	13	0	1	ON	1	ON	ON	A3A+/GRHL3+
GGTGGCTCACCTCGTT-1	3	1	1	ON	0	ON	OFF	A3A+/GRHL3+
GGTTCTCAGATTGAGT-1	1	0	1	ON	1	ON	ON	A3A+/GRHL3+
GTAAGTCAGACTTCAC-1	0	1	1	ON	0	OFF	OFF	A3A-/GRHL3+
GTAATGCTCGTCACCT-1	9	1	1	ON	0	ON	OFF	A3A+/GRHL3+
GTACAACGTACTGTTG-1	0	0	0	OFF	0	OFF	OFF	A3A-/GRHL3-
GTACAGTCAATATCCG-1	0	0	0	OFF	0	OFF	OFF	A3A-/GRHL3-
GTAGGTTCAATTTCCT-1	7	0	1	ON	0	ON	OFF	A3A+/GRHL3+
GTAGGTTTCAATGCAC-1	0	0	0	OFF	0	OFF	OFF	A3A-/GRHL3-
GTAGGTTTCCTACTGC-1	0	2	1	ON	0	OFF	OFF	A3A-/GRHL3+
GTAGGTTTCTCATTGT-1	0	0	1	ON	1	OFF	ON	A3A-/GRHL3+
GTAGTACGTGAGCAGT-1	0	0	0	OFF	0	OFF	OFF	A3A-/GRHL3-
GTATTGGTCCGTCACT-1	0	0	0	OFF	0	OFF	OFF	A3A-/GRHL3-
GTATTTCAGACATAGT-1	0	0	1	ON	0	OFF	OFF	A3A-/GRHL3+
GTCAAACTCCGCCTAT-1	0	0	1	ON	1	OFF	ON	A3A-/GRHL3+
GTCAAGTCAAGTGCTT-1	15	1	1	ON	0	ON	OFF	A3A+/GRHL3+
GTCACGGCAGTGGCTC-1	0	0	1	ON	1	OFF	ON	A3A-/GRHL3+
GTCAGCGGTCTGTGGC-1	0	0	1	ON	0	OFF	OFF	A3A-/GRHL3+
GTCATGAGTCACTCAA-1	0	0	1	ON	1	OFF	ON	A3A-/GRHL3+
GTCATGATCCGCACTT-1	54	0	1	ON	1	ON	ON	A3A+/GRHL3+
GTCATTTGTATGAGCG-1	3	1	1	ON	0	ON	OFF	A3A+/GRHL3+
GTCGAATCATCGGCCA-1	0	0	1	ON	0	OFF	OFF	A3A-/GRHL3+
GTCGTAAAGCTAAATG-1	0	0	1	ON	1	OFF	ON	A3A-/GRHL3+
GTCGTTCAGAACGCGT-1	3	0	1	ON	1	ON	ON	A3A+/GRHL3+
GTCGTTCTCATGAGAA-1	0	0	1	ON	0	OFF	OFF	A3A-/GRHL3+
GTCTAGATCATCTACT-1	0	0	0	OFF	0	OFF	OFF	A3A-/GRHL3-
GTCTCACTCCGTGGCA-1	0	0	1	ON	1	OFF	ON	A3A-/GRHL3+
GTCTGTCGTGCAGTGA-1	0	0	1	ON	1	OFF	ON	A3A-/GRHL3+
GTGAGTTGTTACCTGA-1	0	0	0	OFF	1	OFF	ON	A3A-/GRHL3-
GTGATGTAGATGGTAT-1	0	0	1	ON	0	OFF	OFF	A3A-/GRHL3+
GTGATGTGTTGCTTGA-1	1	1	1	ON	0	ON	OFF	A3A+/GRHL3+
GTGCAGCGTAGGCTGA-1	0	0	0	OFF	0	OFF	OFF	A3A-/GRHL3-
GTGCAGCGTATCGTTG-1	0	0	0	OFF	0	OFF	OFF	A3A-/GRHL3-
GTGCTGGTCCACGGGT-1	3	1	1	ON	0	ON	OFF	A3A+/GRHL3+
GTGCTTCAGGTTCCGC-1	0	0	1	ON	1	OFF	ON	A3A-/GRHL3+
GTGGCGTGTCCTACGG-1	0	0	1	ON	0	OFF	OFF	A3A-/GRHL3+
GTGGGAAGTCAAATCC-1	0	0	0	OFF	0	OFF	OFF	A3A-/GRHL3-
GTGGGAATCCTCTCTT-1	0	0	0	OFF	0	OFF	OFF	A3A-/GRHL3-
GTGTAACAGTCTCGTA-1	0	0	0	OFF	0	OFF	OFF	A3A-/GRHL3-
GTGTCCTGTATCGATC-1	2	0	1	ON	0	ON	OFF	A3A+/GRHL3+
GTGTGATAGCGACAGT-1	0	0	1	ON	0	OFF	OFF	A3A-/GRHL3+
GTGTGATTCCGTGTAA-1	0	0	0	OFF	0	OFF	OFF	A3A-/GRHL3-
GTGTGGCCAATTGCGT-1	3	0	1	ON	1	ON	ON	A3A+/GRHL3+
GTGTTCCCATGTGTCA-1	28	0	1	ON	1	ON	ON	A3A+/GRHL3+
GTGTTCCTCAGCAGAG-1	0	0	0	OFF	0	OFF	OFF	A3A-/GRHL3-
GTTACAGTCTGCTCTG-1	0	0	0	OFF	0	OFF	OFF	A3A-/GRHL3-
GTTACCCAGCGCACAA-1	0	0	1	ON	1	OFF	ON	A3A-/GRHL3+
GTTACCCAGGTACCTT-1	48	0	1	ON	1	ON	ON	A3A+/GRHL3+
GTTACGAAGTCACTAC-1	4	0	1	ON	1	ON	ON	A3A+/GRHL3+
GTTAGACAGGACACTG-1	3	0	1	ON	1	ON	ON	A3A+/GRHL3+
GTTAGTGAGGTTCACT-1	0	0	0	OFF	0	OFF	OFF	A3A-/GRHL3-
GTTAGTGTCACAACCA-1	0	0	1	ON	0	OFF	OFF	A3A-/GRHL3+
GTTCTATTCAAGTTGC-1	0	1	1	ON	1	OFF	ON	A3A-/GRHL3+
GTTGAACTCGCGCCAA-1	0	0	0	OFF	1	OFF	ON	A3A-/GRHL3-
GTTGCGGTCGCACTCT-1	4	0	1	ON	0	ON	OFF	A3A+/GRHL3+
GTTGCTCCATGAAGGC-1	0	0	1	ON	0	OFF	OFF	A3A-/GRHL3+
GTTGTCCGTAGCGATG-1	0	0	1	ON	1	OFF	ON	A3A-/GRHL3+
TAACGACGTCATAAAG-1	15	0	1	ON	1	ON	ON	A3A+/GRHL3+
TAAGCACGTATGGGAC-1	10	0	1	ON	1	ON	ON	A3A+/GRHL3+
TAAGCACTCGTTCCCA-1	0	0	0	OFF	0	OFF	OFF	A3A-/GRHL3-
TAAGCGTTCCTATTTG-1	0	0	1	ON	0	OFF	OFF	A3A-/GRHL3+
TACACCCTCCAACTAG-1	0	0	0	OFF	0	OFF	OFF	A3A-/GRHL3-
TACATTCGTCTGCGCA-1	1	0	1	ON	0	ON	OFF	A3A+/GRHL3+
TACCCACGTACGGCAA-1	0	0	0	OFF	0	OFF	OFF	A3A-/GRHL3-
TACCCACGTAGTATAG-1	0	0	0	OFF	0	OFF	OFF	A3A-/GRHL3-
TACCGAATCTCTGACC-1	0	0	0	OFF	0	OFF	OFF	A3A-/GRHL3-
TACCTCGCAGAAATTG-1	0	0	1	ON	0	OFF	OFF	A3A-/GRHL3+
TACCTGCAGCTACTAC-1	33	3	1	ON	1	ON	ON	A3A+/GRHL3+
TACGCTCAGCCTCTGG-1	1	0	1	ON	0	ON	OFF	A3A+/GRHL3+
TACGCTCGTAGTCGTT-1	0	0	1	ON	1	OFF	ON	A3A-/GRHL3+
TACTGCCTCAGCAATC-1	0	0	0	OFF	0	OFF	OFF	A3A-/GRHL3-
TACTGCCTCGTCGGGT-1	4	0	1	ON	0	ON	OFF	A3A+/GRHL3+
TAGACCACAAGAAATC-1	0	0	1	ON	1	OFF	ON	A3A-/GRHL3+
TAGACCACACTATGTG-1	0	0	1	ON	1	OFF	ON	A3A-/GRHL3+
TAGATCGAGGATCACG-1	12	0	1	ON	1	ON	ON	A3A+/GRHL3+
TAGCACAAGAGTTCGG-1	1	0	1	ON	0	ON	OFF	A3A+/GRHL3+
TAGGTTGAGATCCCAT-1	0	0	0	OFF	0	OFF	OFF	A3A-/GRHL3-
TAGGTTGTCTGTACAG-1	0	0	1	ON	0	OFF	OFF	A3A-/GRHL3+
TAGTGCACACCAGCTG-1	0	0	0	OFF	0	OFF	OFF	A3A-/GRHL3-
TATATCCGTCTAGGTT-1	66	1	1	ON	1	ON	ON	A3A+/GRHL3+
TATCGCCCAACAAAGT-1	0	0	1	ON	0	OFF	OFF	A3A-/GRHL3+
TATCTGTTCGCTAAAC-1	0	0	0	OFF	0	OFF	OFF	A3A-/GRHL3-
TATCTTGTCCGGTAAT-1	1	0	1	ON	1	ON	ON	A3A+/GRHL3+
TATTCCAAGATTGACA-1	0	0	0	OFF	0	OFF	OFF	A3A-/GRHL3-
TCAAGACAGATAACGT-1	0	0	0	OFF	0	OFF	OFF	A3A-/GRHL3-
TCAAGTGAGACTCAAA-1	0	0	1	ON	0	OFF	OFF	A3A-/GRHL3+
TCAATCTCAGGACAGT-1	0	0	1	ON	1	OFF	ON	A3A-/GRHL3+
TCAATTCCAAGAAACT-1	0	0	1	ON	0	OFF	OFF	A3A-/GRHL3+
TCACACCAGAATTTGG-1	0	0	1	ON	1	OFF	ON	A3A-/GRHL3+
TCACGGGAGTAAGCAT-1	0	0	1	ON	1	OFF	ON	A3A-/GRHL3+
TCACTATAGACCAGAC-1	0	0	0	OFF	0	OFF	OFF	A3A-/GRHL3-
TCACTATAGCCTTCTC-1	1	0	1	ON	1	ON	ON	A3A+/GRHL3+
TCACTCGAGCACCAGA-1	0	0	0	OFF	0	OFF	OFF	A3A-/GRHL3-
TCACTCGCAGGTATGG-1	0	0	0	OFF	1	OFF	ON	A3A-/GRHL3-
TCAGGGCCACGACAGA-1	0	0	0	OFF	1	OFF	ON	A3A-/GRHL3-
TCAGGTATCTTCCACG-1	14	0	1	ON	1	ON	ON	A3A+/GRHL3+
TCAGTGATCATTTCGT-1	0	0	0	OFF	0	OFF	OFF	A3A-/GRHL3-
TCAGTTTTCTCCGATC-1	0	0	1	ON	0	OFF	OFF	A3A-/GRHL3+
TCATACTAGGCTATCT-1	0	0	0	OFF	0	OFF	OFF	A3A-/GRHL3-
TCATATCCACACACGC-1	0	0	0	OFF	0	OFF	OFF	A3A-/GRHL3-
TCATATCTCCTACTGC-1	6	0	1	ON	0	ON	OFF	A3A+/GRHL3+
TCATCATAGATCCGAG-1	0	0	1	ON	0	OFF	OFF	A3A-/GRHL3+
TCATCATGTATCGATC-1	3	0	1	ON	0	ON	OFF	A3A+/GRHL3+
TCATCCGCACGACGTC-1	0	1	1	ON	0	OFF	OFF	A3A-/GRHL3+
TCATGCCAGAGTCACG-1	0	0	1	ON	1	OFF	ON	A3A-/GRHL3+
TCATGTTCAGGTGACA-1	0	0	0	OFF	0	OFF	OFF	A3A-/GRHL3-
TCATGTTGTGATACCT-1	0	0	0	OFF	0	OFF	OFF	A3A-/GRHL3-
TCATTGTCATACGCAT-1	0	0	0	OFF	0	OFF	OFF	A3A-/GRHL3-
TCATTTGCATATGGCT-1	0	0	1	ON	0	OFF	OFF	A3A-/GRHL3+
TCCACCAGTTCTCTAT-1	0	0	0	OFF	0	OFF	OFF	A3A-/GRHL3-
TCCACGTAGCCTTCTC-1	0	0	0	OFF	0	OFF	OFF	A3A-/GRHL3-
TCCACGTCAAGTATCC-1	9	0	1	ON	0	ON	OFF	A3A+/GRHL3+
TCCAGAAAGATGCTAA-1	0	0	1	ON	1	OFF	ON	A3A-/GRHL3+
TCCAGAAGTCGGTACC-1	2	1	1	ON	1	ON	ON	A3A+/GRHL3+
TCCAGAATCAAGTCGT-1	0	0	0	OFF	0	OFF	OFF	A3A-/GRHL3-
TCCATGCGTTTAGACC-1	1	0	1	ON	1	ON	ON	A3A+/GRHL3+
TCCATGCTCATTCCTA-1	1	0	1	ON	1	ON	ON	A3A+/GRHL3+
TCCCATGGTAGCTGCC-1	1	0	1	ON	1	ON	ON	A3A+/GRHL3+
TCCGAAAGTGTCGATT-1	3	0	1	ON	0	ON	OFF	A3A+/GRHL3+
TCCGAAAGTTACAGCT-1	3	0	1	ON	1	ON	ON	A3A+/GRHL3+
TCCGGGAGTCGATTTG-1	0	0	1	ON	0	OFF	OFF	A3A-/GRHL3+
TCCGTGTCAAAGACTA-1	1	1	1	ON	0	ON	OFF	A3A+/GRHL3+
TCCTCGAAGGCTGTAG-1	1	0	1	ON	1	ON	ON	A3A+/GRHL3+
TCCTCTTCAAGTATCC-1	8	0	1	ON	1	ON	ON	A3A+/GRHL3+
TCGAACAAGGTCGTGA-1	2	0	1	ON	0	ON	OFF	A3A+/GRHL3+
TCGAAGTTCCGTAGTA-1	0	0	1	ON	1	OFF	ON	A3A-/GRHL3+
TCGAAGTTCGCTGACG-1	0	0	0	OFF	0	OFF	OFF	A3A-/GRHL3-
TCGACGGCAAGAATAC-1	0	0	0	OFF	0	OFF	OFF	A3A-/GRHL3-
TCGACGGTCCCGATCT-1	8	0	1	ON	1	ON	ON	A3A+/GRHL3+
TCGATTTCAGGGACTA-1	37	1	1	ON	1	ON	ON	A3A+/GRHL3+
TCGATTTTCATTTCCA-1	2	0	1	ON	0	ON	OFF	A3A+/GRHL3+
TCGCACTTCGTCGCTT-1	0	0	0	OFF	0	OFF	OFF	A3A-/GRHL3-
TCGCTCACATTGCCTC-1	0	0	1	ON	0	OFF	OFF	A3A-/GRHL3+
TCGCTCAGTCACGACC-1	8	0	1	ON	0	ON	OFF	A3A+/GRHL3+
TCGCTCATCCGACGGT-1	0	0	0	OFF	0	OFF	OFF	A3A-/GRHL3-
TCGGGACTCGCAACAT-1	0	0	1	ON	0	OFF	OFF	A3A-/GRHL3+
TCGGGACTCGTTACCC-1	0	0	1	ON	0	OFF	OFF	A3A-/GRHL3+
TCGTCCATCAGTCAGT-1	4	0	1	ON	1	ON	ON	A3A+/GRHL3+
TCGTGCTGTCCTTGTC-1	0	0	1	ON	0	OFF	OFF	A3A-/GRHL3+
TCTAACTAGTTAACAG-1	0	0	1	ON	0	OFF	OFF	A3A-/GRHL3+
TCTAACTCAGAAGTGC-1	3	0	1	ON	0	ON	OFF	A3A+/GRHL3+
TCTAACTTCGGCTGAC-1	0	0	1	ON	1	OFF	ON	A3A-/GRHL3+
TCTATCACATCATCCC-1	0	0	1	ON	0	OFF	OFF	A3A-/GRHL3+
TCTCACGAGGATTTCC-1	0	1	1	ON	0	OFF	OFF	A3A-/GRHL3+
TCTCAGCGTCTACGAT-1	3	0	1	ON	1	ON	ON	A3A+/GRHL3+
TCTTTGAAGCGCACAA-1	0	0	0	OFF	0	OFF	OFF	A3A-/GRHL3-
TCTTTGAAGGTGCTGA-1	0	0	0	OFF	0	OFF	OFF	A3A-/GRHL3-
TCTTTGATCACTCTTA-1	5	0	1	ON	1	ON	ON	A3A+/GRHL3+
TGAACGTAGGTAGTCG-1	5	0	1	ON	0	ON	OFF	A3A+/GRHL3+
TGAACGTGTTTCGATG-1	4	0	1	ON	0	ON	OFF	A3A+/GRHL3+
TGACAGTCACGATTCA-1	7	0	1	ON	1	ON	ON	A3A+/GRHL3+
TGACCCTAGTCCCGAC-1	0	3	1	ON	0	OFF	OFF	A3A-/GRHL3+
TGACCCTAGTGACACG-1	0	0	0	OFF	0	OFF	OFF	A3A-/GRHL3-
TGACGCGTCATTACTC-1	9	0	1	ON	1	ON	ON	A3A+/GRHL3+
TGACTCCTCTTGAGCA-1	0	0	1	ON	1	OFF	ON	A3A-/GRHL3+
TGAGACTGTAAGGCTG-1	0	0	1	ON	0	OFF	OFF	A3A-/GRHL3+
TGAGGAGTCGCGTTTC-1	0	0	0	OFF	0	OFF	OFF	A3A-/GRHL3-
TGAGGTTCAGACGGAT-1	1	0	1	ON	0	ON	OFF	A3A+/GRHL3+
TGAGTCATCTTACGGA-1	0	0	0	OFF	0	OFF	OFF	A3A-/GRHL3-
TGATCAGAGCACTGGA-1	0	0	0	OFF	0	OFF	OFF	A3A-/GRHL3-
TGATGGTAGCTTAAGA-1	1	1	1	ON	0	ON	OFF	A3A+/GRHL3+
TGATGGTAGTTGCTGT-1	0	0	0	OFF	0	OFF	OFF	A3A-/GRHL3-
TGATGGTGTAACATGA-1	0	0	0	OFF	1	OFF	ON	A3A-/GRHL3-
TGATGGTTCTGAGCAT-1	0	0	1	ON	1	OFF	ON	A3A-/GRHL3+
TGATTCTGTTCCTAAG-1	0	0	0	OFF	0	OFF	OFF	A3A-/GRHL3-
TGATTTCCAAGCAATA-1	1	0	1	ON	1	ON	ON	A3A+/GRHL3+
TGATTTCTCATCGCAA-1	5	0	0	OFF	0	ON	OFF	A3A+/GRHL3-
TGCACGGAGGGACCAT-1	14	2	1	ON	1	ON	ON	A3A+/GRHL3+
TGCACGGGTGCGAACA-1	0	1	1	ON	0	OFF	OFF	A3A-/GRHL3+
TGCAGATTCACCATGA-1	4	0	1	ON	0	ON	OFF	A3A+/GRHL3+
TGCAGATTCATTACGG-1	0	0	0	OFF	1	OFF	ON	A3A-/GRHL3-
TGCAGGCCAATACCTG-1	0	1	1	ON	0	OFF	OFF	A3A-/GRHL3+
TGCAGTAAGCCTCAAT-1	0	0	0	OFF	0	OFF	OFF	A3A-/GRHL3-
TGCAGTATCGGTCGAC-1	7	0	1	ON	1	ON	ON	A3A+/GRHL3+
TGCATCCTCCTGGTCT-1	0	0	1	ON	1	OFF	ON	A3A-/GRHL3+
TGCATGATCGCAGAGA-1	12	1	1	ON	1	ON	ON	A3A+/GRHL3+
TGCCGAGCAGAGTTCT-1	1	0	1	ON	1	ON	ON	A3A+/GRHL3+
TGCGATACACAGAGAC-1	0	0	0	OFF	1	OFF	ON	A3A-/GRHL3-
TGCGATACATCAGCAT-1	0	0	0	OFF	0	OFF	OFF	A3A-/GRHL3-
TGCGATAGTGTAAATG-1	0	0	1	ON	1	OFF	ON	A3A-/GRHL3+
TGCTCCATCCCGAGGT-1	0	0	1	ON	1	OFF	ON	A3A-/GRHL3+
TGCTCGTCAGGCTTGC-1	2	0	1	ON	1	ON	ON	A3A+/GRHL3+
TGCTCGTGTCCACAGC-1	4	0	1	ON	1	ON	ON	A3A+/GRHL3+
TGCTCGTGTGCATACT-1	0	0	1	ON	1	OFF	ON	A3A-/GRHL3+
TGCTTGCTCCACCTCA-1	0	0	0	OFF	0	OFF	OFF	A3A-/GRHL3-
TGGAACTTCCTAAGTG-1	16	0	1	ON	1	ON	ON	A3A+/GRHL3+
TGGAGAGTCGCTTGAA-1	0	0	1	ON	0	OFF	OFF	A3A-/GRHL3+
TGGAGGAAGGTTAGTA-1	0	0	1	ON	1	OFF	ON	A3A-/GRHL3+
TGGAGGATCGGCCTTT-1	0	0	0	OFF	0	OFF	OFF	A3A-/GRHL3-
TGGATCAAGTAATTGG-1	1	0	1	ON	1	ON	ON	A3A+/GRHL3+
TGGATCACATGGAGAC-1	17	0	1	ON	1	ON	ON	A3A+/GRHL3+
TGGATCAGTCACTGAT-1	0	0	0	OFF	0	OFF	OFF	A3A-/GRHL3-
TGGATCATCTCGACCT-1	0	0	1	ON	1	OFF	ON	A3A-/GRHL3+
TGGCGTGTCCGTTGGG-1	0	0	0	OFF	0	OFF	OFF	A3A-/GRHL3-
TGGGATTTCAGCCTTC-1	87	2	1	ON	1	ON	ON	A3A+/GRHL3+
TGGGCGTAGTGTAGTA-1	0	0	1	ON	1	OFF	ON	A3A-/GRHL3+
TGGGCGTGTTCGTAAC-1	0	0	0	OFF	0	OFF	OFF	A3A-/GRHL3-
TGGGTTATCAAAGAAC-1	0	0	1	ON	0	OFF	OFF	A3A-/GRHL3+
TGGTTAGCAGGCGTTC-1	1	0	1	ON	0	ON	OFF	A3A+/GRHL3+
TGTAAGCTCTGCTTAT-1	0	0	0	OFF	0	OFF	OFF	A3A-/GRHL3-
TGTCAGAAGTGGCCTC-1	11	0	1	ON	1	ON	ON	A3A+/GRHL3+
TGTCCACAGCGTGTCC-1	6	0	1	ON	1	ON	ON	A3A+/GRHL3+
TGTCCCACACTACAGT-1	11	0	1	ON	1	ON	ON	A3A+/GRHL3+
TGTGGCGAGCAGCAGT-1	0	0	1	ON	0	OFF	OFF	A3A-/GRHL3+
TGTGTGAGTCACCACG-1	0	0	0	OFF	0	OFF	OFF	A3A-/GRHL3-
TGTTCATCACCCATAA-1	0	1	0	OFF	1	OFF	ON	A3A-/GRHL3-
TGTTCCGCACCCGTAG-1	2	0	1	ON	0	ON	OFF	A3A+/GRHL3+
TGTTGAGTCAGCTTGA-1	0	0	1	ON	0	OFF	OFF	A3A-/GRHL3+
TGTTGGATCAACACCA-1	1	0	1	ON	0	ON	OFF	A3A+/GRHL3+
TTACCATCAGTTGTCA-1	3	1	1	ON	0	ON	OFF	A3A+/GRHL3+
TTACCATGTAAGTTGA-1	0	0	0	OFF	0	OFF	OFF	A3A-/GRHL3-
TTACCATTCAATGCAC-1	0	0	1	ON	0	OFF	OFF	A3A-/GRHL3+
TTACCGCAGAGATGCC-1	0	0	0	OFF	0	OFF	OFF	A3A-/GRHL3-
TTACCGCTCCCTTGTG-1	9	1	1	ON	0	ON	OFF	A3A+/GRHL3+
TTACGTTTCTAAGCGT-1	0	0	1	ON	1	OFF	ON	A3A-/GRHL3+
TTAGGCATCCAGGACC-1	0	0	0	OFF	0	OFF	OFF	A3A-/GRHL3-
TTAGTCTTCCATTCGC-1	3	2	1	ON	1	ON	ON	A3A+/GRHL3+
TTATTGCGTGAAGCTG-1	0	0	1	ON	0	OFF	OFF	A3A-/GRHL3+
TTCAATCCAGTGGCTC-1	0	0	0	OFF	0	OFF	OFF	A3A-/GRHL3-
TTCAGGAAGACTGTTC-1	0	0	1	ON	0	OFF	OFF	A3A-/GRHL3+
TTCATGTGTCGATGCC-1	2	0	1	ON	1	ON	ON	A3A+/GRHL3+
TTCATTGCACATTACG-1	0	0	1	ON	1	OFF	ON	A3A-/GRHL3+
TTCATTGGTCTCAGGC-1	0	0	0	OFF	0	OFF	OFF	A3A-/GRHL3-
TTCCACGAGGCTTAAA-1	1	0	1	ON	0	ON	OFF	A3A+/GRHL3+
TTCCGTGAGCACCGTC-1	0	0	0	OFF	0	OFF	OFF	A3A-/GRHL3-
TTCCGTGCAGTAGTGG-1	0	0	0	OFF	0	OFF	OFF	A3A-/GRHL3-
TTCCGTGCATCTGGGC-1	0	0	1	ON	1	OFF	ON	A3A-/GRHL3+
TTCCGTGGTGTAGCAG-1	0	0	1	ON	0	OFF	OFF	A3A-/GRHL3+
TTCCTCTAGCTATCCA-1	0	1	0	OFF	0	OFF	OFF	A3A-/GRHL3-
TTCCTCTCAACGACAG-1	0	0	1	ON	1	OFF	ON	A3A-/GRHL3+
TTCGGTCTCAAGAGTA-1	0	0	0	OFF	0	OFF	OFF	A3A-/GRHL3-
TTCTCTCCAGGACATG-1	0	0	1	ON	0	OFF	OFF	A3A-/GRHL3+
TTCTGTAAGTTGGAAT-1	0	1	1	ON	1	OFF	ON	A3A-/GRHL3+
TTCTTCCCATGACGAG-1	0	0	0	OFF	0	OFF	OFF	A3A-/GRHL3-
TTCTTGAGTAAGTTAG-1	0	0	0	OFF	0	OFF	OFF	A3A-/GRHL3-
TTGACCCAGACATACA-1	0	0	1	ON	0	OFF	OFF	A3A-/GRHL3+
TTGACCCGTCTGTGAT-1	4	0	1	ON	0	ON	OFF	A3A+/GRHL3+
TTGACCCTCTCCTGAC-1	0	0	1	ON	1	OFF	ON	A3A-/GRHL3+
TTGCATTCAAGTAGTA-1	0	0	0	OFF	0	OFF	OFF	A3A-/GRHL3-
TTGCCTGGTTGAAGTA-1	0	0	1	ON	0	OFF	OFF	A3A-/GRHL3+
TTGCGTCCACGCTTAA-1	0	0	1	ON	0	OFF	OFF	A3A-/GRHL3+
TTGCGTCCAGAGACTG-1	5	0	1	ON	0	ON	OFF	A3A+/GRHL3+
TTGCTGCGTATCGAGG-1	8	0	1	ON	1	ON	ON	A3A+/GRHL3+
TTGCTGCTCGCGAAGA-1	0	0	0	OFF	1	OFF	ON	A3A-/GRHL3-
TTGGGATGTTGTATGC-1	0	0	0	OFF	0	OFF	OFF	A3A-/GRHL3-
TTGGTTTCAAATGCGG-1	0	0	1	ON	1	OFF	ON	A3A-/GRHL3+
TTGTGGATCCTCAGAA-1	2	0	1	ON	1	ON	ON	A3A+/GRHL3+
TTGTGTTAGCCTAACT-1	6	0	1	ON	1	ON	ON	A3A+/GRHL3+
TTGTGTTAGCGTACAG-1	1	0	1	ON	1	ON	ON	A3A+/GRHL3+
TTGTGTTCAATGCAGG-1	1	0	1	ON	0	ON	OFF	A3A+/GRHL3+
TTGTTGTTCGGAGATG-1	0	0	1	ON	1	OFF	ON	A3A-/GRHL3+
TTGTTTGAGGTAGCCA-1	3	0	1	ON	0	ON	OFF	A3A+/GRHL3+
TTGTTTGCACGGTAGA-1	0	0	0	OFF	0	OFF	OFF	A3A-/GRHL3-
TTTACGTCAGGTCCCA-1	0	0	0	OFF	0	OFF	OFF	A3A-/GRHL3-
TTTAGTCAGTCCCAGC-1	0	0	1	ON	0	OFF	OFF	A3A-/GRHL3+
TTTAGTCTCTCGTGAA-1	0	0	1	ON	0	OFF	OFF	A3A-/GRHL3+
TTTATGCCAAGGTTGG-1	0	0	1	ON	0	OFF	OFF	A3A-/GRHL3+
TTTCGATGTCACTCAA-1	0	0	0	OFF	0	OFF	OFF	A3A-/GRHL3-
TTTCGATGTGGGTATG-1	1	0	1	ON	0	ON	OFF	A3A+/GRHL3+
TTTGACTAGTTGTCGT-1	0	0	0	OFF	0	OFF	OFF	A3A-/GRHL3-
AGCCACGCAGCATACT-4	0	0	0	OFF	1	OFF	ON	A3A-/GRHL3-
AGTGATCCAGTTGGTT-4	0	0	0	OFF	1	OFF	ON	A3A-/GRHL3-
ATGGGAGAGACTCTAC-4	0	0	0	OFF	1	OFF	ON	A3A-/GRHL3-
ATTACCTTCTACGCAA-4	0	0	0	OFF	1	OFF	ON	A3A-/GRHL3-
CACAACACAGACACAG-4	0	0	0	OFF	1	OFF	ON	A3A-/GRHL3-
CACATGACAAATACGA-4	0	0	0	OFF	1	OFF	ON	A3A-/GRHL3-
CTACAGAGTTTCCATT-4	0	0	0	OFF	1	OFF	ON	A3A-/GRHL3-
CTCATTAGTGACGCCT-4	0	0	0	OFF	1	OFF	ON	A3A-/GRHL3-
CTTCTCTTCATTTCGT-4	29	0	1	ON	1	ON	ON	A3A+/GRHL3+
GCCAGCAGTGCATGAG-4	1	0	0	OFF	1	ON	ON	A3A+/GRHL3-
GGGCTACCACAGTCGC-4	0	0	0	OFF	1	OFF	ON	A3A-/GRHL3-
GTGTAACAGTTGGCTT-4	0	0	0	OFF	1	OFF	ON	A3A-/GRHL3-
TAAGCACAGCATGTTC-4	0	0	0	OFF	1	OFF	ON	A3A-/GRHL3-
TTCTAACGTGCAACAG-4	0	0	0	OFF	1	OFF	ON	A3A-/GRHL3-
AAAGGGCCATTAGGAA-8	5	1	1	ON	1	ON	ON	A3A+/GRHL3+
AAAGGGCTCGAGAAAT-8	0	0	0	OFF	0	OFF	OFF	A3A-/GRHL3-
AAAGGTAAGCGTGTTT-8	0	0	1	ON	1	OFF	ON	A3A-/GRHL3+
AAAGGTACAATGGCAG-8	0	0	1	ON	0	OFF	OFF	A3A-/GRHL3+
AAAGGTAGTTATGACC-8	0	0	0	OFF	0	OFF	OFF	A3A-/GRHL3-
AAAGGTATCAAGCCGC-8	36	0	1	ON	1	ON	ON	A3A+/GRHL3+
AAAGTCCGTTTCGTTT-8	6	3	1	ON	0	ON	OFF	A3A+/GRHL3+
AAAGTCCTCTATCCAT-8	3	1	1	ON	1	ON	ON	A3A+/GRHL3+
AAAGTGATCACCTTGC-8	0	0	1	ON	0	OFF	OFF	A3A-/GRHL3+
AACAAAGTCTCCTGAC-8	10	1	1	ON	0	ON	OFF	A3A+/GRHL3+
AACAACCAGTAGAATC-8	22	2	1	ON	1	ON	ON	A3A+/GRHL3+
AACAAGAGTAAGTTAG-8	43	0	1	ON	1	ON	ON	A3A+/GRHL3+
AACACACTCAATCAGC-8	0	1	1	ON	1	OFF	ON	A3A-/GRHL3+
AACAGGGGTGTGTCGC-8	0	0	0	OFF	0	OFF	OFF	A3A-/GRHL3-
AACCACAGTCGAGCTC-8	0	2	1	ON	0	OFF	OFF	A3A-/GRHL3+
AACGAAACATGATGCT-8	20	1	1	ON	1	ON	ON	A3A+/GRHL3+
AACGGGATCCCTCTTT-8	5	2	1	ON	0	ON	OFF	A3A+/GRHL3+
AACGTCACAGGCTATT-8	14	0	1	ON	1	ON	ON	A3A+/GRHL3+
AACTTCTTCTGAGATC-8	6	0	1	ON	1	ON	ON	A3A+/GRHL3+
AAGAACAAGTGATTCC-8	0	1	1	ON	0	OFF	OFF	A3A-/GRHL3+
AAGAACAGTGGGTTGA-8	8	1	1	ON	1	ON	ON	A3A+/GRHL3+
AAGATAGAGTTAACGA-8	60	2	1	ON	1	ON	ON	A3A+/GRHL3+
AAGCATCGTCCCGGTA-8	0	0	0	OFF	0	OFF	OFF	A3A-/GRHL3-
AAGCGAGAGATTGTGA-8	8	0	1	ON	1	ON	ON	A3A+/GRHL3+
AAGCGTTAGTTCCATG-8	16	0	1	ON	1	ON	ON	A3A+/GRHL3+
AAGCGTTTCCGATGTA-8	19	0	1	ON	0	ON	OFF	A3A+/GRHL3+
AAGGTAAAGACATAAC-8	0	0	0	OFF	0	OFF	OFF	A3A-/GRHL3-
AAGTGAAAGAGAGGTA-8	0	0	1	ON	1	OFF	ON	A3A-/GRHL3+
AAGTGAAGTCCTACAA-8	8	0	1	ON	1	ON	ON	A3A+/GRHL3+
AATAGAGCAACCACAT-8	0	1	0	OFF	0	OFF	OFF	A3A-/GRHL3-
AATGACCAGCTATCTG-8	11	1	1	ON	1	ON	ON	A3A+/GRHL3+
AATGACCTCTCTCGAC-8	30	0	1	ON	1	ON	ON	A3A+/GRHL3+
AATGCCAGTCGGAACA-8	0	0	0	OFF	0	OFF	OFF	A3A-/GRHL3-
AATGCCAGTTGTAGCT-8	0	0	0	OFF	0	OFF	OFF	A3A-/GRHL3-
ACAAAGAGTACGGTTT-8	27	0	0	OFF	0	ON	OFF	A3A+/GRHL3-
ACACGCGGTATGAAAC-8	0	0	0	OFF	0	OFF	OFF	A3A-/GRHL3-
ACACTGATCAATCCAG-8	0	0	0	OFF	0	OFF	OFF	A3A-/GRHL3-
ACAGAAAGTACTGAGG-8	1	0	1	ON	1	ON	ON	A3A+/GRHL3+
ACAGAAATCTGAACGT-8	8	0	1	ON	1	ON	ON	A3A+/GRHL3+
ACAGCCGAGATGTAGT-8	0	0	0	OFF	0	OFF	OFF	A3A-/GRHL3-
ACATCCCGTGTGCCTG-8	21	0	1	ON	1	ON	ON	A3A+/GRHL3+
ACATCGACACGGCGTT-8	0	0	0	OFF	0	OFF	OFF	A3A-/GRHL3-
ACATGCAGTGTTCAGT-8	26	0	1	ON	1	ON	ON	A3A+/GRHL3+
ACATGCAGTTGTTGTG-8	0	0	0	OFF	0	OFF	OFF	A3A-/GRHL3-
ACATTTCTCAGACTGT-8	0	0	0	OFF	0	OFF	OFF	A3A-/GRHL3-
ACCAACAGTGATGAAT-8	15	1	1	ON	1	ON	ON	A3A+/GRHL3+
ACCCAAAGTAACATAG-8	20	0	1	ON	1	ON	ON	A3A+/GRHL3+
ACCGTTCTCATCTGTT-8	0	0	0	OFF	0	OFF	OFF	A3A-/GRHL3-
ACCTACCGTCATCGCG-8	21	0	1	ON	1	ON	ON	A3A+/GRHL3+
ACCTACCGTCTCGACG-8	0	0	0	OFF	0	OFF	OFF	A3A-/GRHL3-
ACCTGTCCAAATTGGA-8	1	1	1	ON	1	ON	ON	A3A+/GRHL3+
ACGATGTTCTCGTGGG-8	5	0	1	ON	1	ON	ON	A3A+/GRHL3+
ACGGGTCGTCGTCATA-8	3	0	1	ON	1	ON	ON	A3A+/GRHL3+
ACGGTCGTCATCACAG-8	0	0	0	OFF	0	OFF	OFF	A3A-/GRHL3-
ACGGTCGTCTGTGCGG-8	83	1	1	ON	1	ON	ON	A3A+/GRHL3+
ACGTAACTCTCCTGAC-8	3	0	1	ON	1	ON	ON	A3A+/GRHL3+
ACGTACACATTCATCT-8	0	1	1	ON	0	OFF	OFF	A3A-/GRHL3+
ACGTAGTTCCGATAAC-8	18	1	1	ON	1	ON	ON	A3A+/GRHL3+
ACGTCCTTCGCCTTGT-8	0	0	0	OFF	0	OFF	OFF	A3A-/GRHL3-
ACTACGAAGACATAAC-8	5	0	1	ON	1	ON	ON	A3A+/GRHL3+
ACTACGATCTGAGCAT-8	0	0	0	OFF	0	OFF	OFF	A3A-/GRHL3-
ACTATGGGTATGCGTT-8	10	0	1	ON	1	ON	ON	A3A+/GRHL3+
ACTATGGTCACCTCTG-8	72	0	1	ON	1	ON	ON	A3A+/GRHL3+
ACTATTCCACTCTAGA-8	2	0	1	ON	1	ON	ON	A3A+/GRHL3+
ACTCCCAAGATGCTAA-8	9	0	1	ON	1	ON	ON	A3A+/GRHL3+
ACTCCCATCTTCTTCC-8	3	0	1	ON	0	ON	OFF	A3A+/GRHL3+
ACTCTCGGTGATGTAA-8	0	0	0	OFF	1	OFF	ON	A3A-/GRHL3-
ACTGATGAGGTAAGGA-8	32	2	1	ON	1	ON	ON	A3A+/GRHL3+
ACTGTCCTCTACTCAT-8	0	0	0	OFF	0	OFF	OFF	A3A-/GRHL3-
ACTGTGAGTCGTATTG-8	0	0	1	ON	0	OFF	OFF	A3A-/GRHL3+
ACTTAGGAGAGTCTTC-8	6	0	1	ON	1	ON	ON	A3A+/GRHL3+
ACTTAGGTCGAGTTGT-8	6	0	1	ON	1	ON	ON	A3A+/GRHL3+
ACTTATCTCGAACTCA-8	34	0	1	ON	1	ON	ON	A3A+/GRHL3+
ACTTCCGAGGCTGAAC-8	1	0	0	OFF	0	ON	OFF	A3A+/GRHL3-
ACTTTGTTCTGTCGCT-8	0	0	0	OFF	0	OFF	OFF	A3A-/GRHL3-
AGAAATGCAGGCTCTG-8	7	0	1	ON	1	ON	ON	A3A+/GRHL3+
AGAACAAGTCAAAGCG-8	35	0	1	ON	1	ON	ON	A3A+/GRHL3+
AGAACAAGTCGTGGTC-8	0	0	0	OFF	0	OFF	OFF	A3A-/GRHL3-
AGAACAATCTGCTCTG-8	12	2	1	ON	1	ON	ON	A3A+/GRHL3+
AGAAGCGGTACGTGAG-8	2	0	1	ON	1	ON	ON	A3A+/GRHL3+
AGAAGCGGTGGACCTC-8	1	2	1	ON	1	ON	ON	A3A+/GRHL3+
AGACACTCAGTCACGC-8	13	1	1	ON	1	ON	ON	A3A+/GRHL3+
AGACAGGAGGCCATAG-8	5	2	1	ON	1	ON	ON	A3A+/GRHL3+
AGACAGGTCAAGAATG-8	0	0	0	OFF	0	OFF	OFF	A3A-/GRHL3-
AGACCATGTATACCTG-8	0	0	0	OFF	0	OFF	OFF	A3A-/GRHL3-
AGACCATGTGGCTGCT-8	6	0	1	ON	0	ON	OFF	A3A+/GRHL3+
AGACCCGCACTGAGTT-8	62	1	1	ON	1	ON	ON	A3A+/GRHL3+
AGACTCAAGTTGGCGA-8	0	0	0	OFF	0	OFF	OFF	A3A-/GRHL3-
AGACTCATCCAGCACG-8	0	0	0	OFF	0	OFF	OFF	A3A-/GRHL3-
AGAGAGCCAGGTCCGT-8	2	0	1	ON	1	ON	ON	A3A+/GRHL3+
AGAGAGCTCAAAGAAC-8	6	1	1	ON	1	ON	ON	A3A+/GRHL3+
AGATAGATCTGTACAG-8	0	1	0	OFF	0	OFF	OFF	A3A-/GRHL3-
AGATCCAGTGCCCGTA-8	1	0	1	ON	0	ON	OFF	A3A+/GRHL3+
AGATCGTGTATGAGGC-8	0	0	0	OFF	0	OFF	OFF	A3A-/GRHL3-
AGATCGTTCGGAATTC-8	2	0	1	ON	0	ON	OFF	A3A+/GRHL3+
AGATGCTGTGTGTCGC-8	8	0	1	ON	0	ON	OFF	A3A+/GRHL3+
AGATGCTTCGGCTTGG-8	0	0	0	OFF	0	OFF	OFF	A3A-/GRHL3-
AGATGCTTCTACCAGA-8	0	0	0	OFF	0	OFF	OFF	A3A-/GRHL3-
AGCCAGCGTGCCGGTT-8	2	0	1	ON	0	ON	OFF	A3A+/GRHL3+
AGCCAGCTCGTGGAAG-8	1	0	1	ON	0	ON	OFF	A3A+/GRHL3+
AGCGATTTCTGTCCCA-8	0	0	0	OFF	0	OFF	OFF	A3A-/GRHL3-
AGCGCCAGTAGAATGT-8	0	0	1	ON	0	OFF	OFF	A3A-/GRHL3+
AGCGCTGTCAGCGTCG-8	18	0	1	ON	1	ON	ON	A3A+/GRHL3+
AGCGTATAGTGCCGAA-8	26	1	1	ON	1	ON	ON	A3A+/GRHL3+
AGCTACACAAACTAGA-8	1	0	1	ON	0	ON	OFF	A3A+/GRHL3+
AGCTACATCCAACCAA-8	48	2	1	ON	1	ON	ON	A3A+/GRHL3+
AGCTCAATCTTACTGT-8	3	0	1	ON	0	ON	OFF	A3A+/GRHL3+
AGCTTCCTCTATACTC-8	0	0	1	ON	0	OFF	OFF	A3A-/GRHL3+
AGGAAATAGTATGCAA-8	4	0	0	OFF	0	ON	OFF	A3A+/GRHL3-
AGGACGAAGGATAATC-8	0	0	1	ON	0	OFF	OFF	A3A-/GRHL3+
AGGACGATCGTCACCT-8	3	1	1	ON	1	ON	ON	A3A+/GRHL3+
AGGATAATCGTGTCAA-8	0	0	1	ON	1	OFF	ON	A3A-/GRHL3+
AGGATCTTCTGAGGTT-8	7	0	1	ON	1	ON	ON	A3A+/GRHL3+
AGGCATTGTACAAACA-8	5	0	1	ON	0	ON	OFF	A3A+/GRHL3+
AGGCCACTCACTGCTC-8	19	0	1	ON	1	ON	ON	A3A+/GRHL3+
AGGCTGCGTCGAGATG-8	14	0	1	ON	0	ON	OFF	A3A+/GRHL3+
AGGCTGCTCAGTGATC-8	66	1	1	ON	1	ON	ON	A3A+/GRHL3+
AGGGCCTTCTCACCCA-8	0	0	0	OFF	0	OFF	OFF	A3A-/GRHL3-
AGGGTCCAGCGTGTCC-8	10	0	1	ON	1	ON	ON	A3A+/GRHL3+
AGGGTGAAGTCGAAGC-8	5	0	1	ON	0	ON	OFF	A3A+/GRHL3+
AGGTCATGTGAACTAA-8	0	0	0	OFF	1	OFF	ON	A3A-/GRHL3-
AGGTCTAAGTTCAACC-8	0	0	1	ON	1	OFF	ON	A3A-/GRHL3+
AGGTGTTCATTGAGGG-8	0	0	1	ON	0	OFF	OFF	A3A-/GRHL3+
AGGTTACGTCCATAGT-8	4	0	1	ON	1	ON	ON	A3A+/GRHL3+
AGGTTACTCACTTGGA-8	0	0	1	ON	1	OFF	ON	A3A-/GRHL3+
AGTCACATCTGCCCTA-8	0	0	1	ON	1	OFF	ON	A3A-/GRHL3+
AGTCATGTCTATACTC-8	0	0	0	OFF	0	OFF	OFF	A3A-/GRHL3-
AGTCTCCCATCAGTGT-8	0	0	0	OFF	0	OFF	OFF	A3A-/GRHL3-
AGTGATCAGCCTTTGA-8	8	1	1	ON	1	ON	ON	A3A+/GRHL3+
AGTGTTGAGCGCCTAC-8	3	0	1	ON	1	ON	ON	A3A+/GRHL3+
AGTTCCCGTATTGGCT-8	17	1	1	ON	1	ON	ON	A3A+/GRHL3+
ATACCGAGTATGTCTG-8	0	0	1	ON	0	OFF	OFF	A3A-/GRHL3+
ATACCTTAGGTGGGTT-8	6	1	1	ON	0	ON	OFF	A3A+/GRHL3+
ATATCCTCATCAACCA-8	0	0	1	ON	1	OFF	ON	A3A-/GRHL3+
ATATCCTTCTACGGGC-8	0	0	1	ON	1	OFF	ON	A3A-/GRHL3+
ATCACAGCAAATCAAG-8	9	0	0	OFF	0	ON	OFF	A3A+/GRHL3-
ATCACGAAGGCTCTAT-8	22	0	1	ON	1	ON	ON	A3A+/GRHL3+
ATCACGAGTAGGTCAG-8	0	0	0	OFF	0	OFF	OFF	A3A-/GRHL3-
ATCACTTTCGTGAGAG-8	6	1	1	ON	0	ON	OFF	A3A+/GRHL3+
ATCAGGTTCGGTCGGT-8	0	0	0	OFF	0	OFF	OFF	A3A-/GRHL3-
ATCATTCCAGCAGTTT-8	0	1	1	ON	0	OFF	OFF	A3A-/GRHL3+
ATCCATTGTTCGTACA-8	8	0	1	ON	0	ON	OFF	A3A+/GRHL3+
ATCCCTGCAGTTGAAA-8	0	2	1	ON	1	OFF	ON	A3A-/GRHL3+
ATCCGTCAGTCGCCAC-8	0	0	0	OFF	0	OFF	OFF	A3A-/GRHL3-
ATCCGTCAGTCTAACC-8	0	0	0	OFF	0	OFF	OFF	A3A-/GRHL3-
ATCCGTCGTATCTCGA-8	17	0	1	ON	1	ON	ON	A3A+/GRHL3+
ATCCTATGTTGGTGTT-8	0	0	0	OFF	0	OFF	OFF	A3A-/GRHL3-
ATCGATGAGAATCGAT-8	0	0	0	OFF	0	OFF	OFF	A3A-/GRHL3-
ATCGATGCACTCATAG-8	1	0	1	ON	1	ON	ON	A3A+/GRHL3+
ATCGGCGAGGAACGCT-8	1	1	1	ON	1	ON	ON	A3A+/GRHL3+
ATCGTAGCACTTGAGT-8	9	1	1	ON	1	ON	ON	A3A+/GRHL3+
ATCGTAGCATTCAGGT-8	0	0	0	OFF	0	OFF	OFF	A3A-/GRHL3-
ATCGTAGGTACGTAGG-8	0	0	1	ON	0	OFF	OFF	A3A-/GRHL3+
ATCGTAGGTCATATGC-8	0	0	1	ON	0	OFF	OFF	A3A-/GRHL3+
ATCGTAGGTTATAGAG-8	1	1	1	ON	0	ON	OFF	A3A+/GRHL3+
ATCGTCCAGACAACAT-8	15	0	1	ON	0	ON	OFF	A3A+/GRHL3+
ATCGTCCAGGAGAGGC-8	20	0	1	ON	0	ON	OFF	A3A+/GRHL3+
ATGAAAGGTCAACACT-8	0	0	0	OFF	0	OFF	OFF	A3A-/GRHL3-
ATGACCAGTCAACACT-8	13	0	1	ON	1	ON	ON	A3A+/GRHL3+
ATGAGGGCAGACAATA-8	0	0	0	OFF	0	OFF	OFF	A3A-/GRHL3-
ATGAGGGGTGAATGTA-8	11	0	1	ON	0	ON	OFF	A3A+/GRHL3+
ATGAGTCCAGGTGAGT-8	11	0	1	ON	1	ON	ON	A3A+/GRHL3+
ATGCATGAGCTAAACA-8	5	0	1	ON	1	ON	ON	A3A+/GRHL3+
ATGCATGTCTTCACGC-8	6	5	1	ON	0	ON	OFF	A3A+/GRHL3+
ATGGAGGGTGGCGTAA-8	0	0	0	OFF	1	OFF	ON	A3A-/GRHL3-
ATGGATCTCCATAAGC-8	0	0	0	OFF	0	OFF	OFF	A3A-/GRHL3-
ATGGTTGCATGTAACC-8	3	0	1	ON	1	ON	ON	A3A+/GRHL3+
ATGTCTTAGTATGCAA-8	21	0	1	ON	1	ON	ON	A3A+/GRHL3+
ATTCACTAGCAATTAG-8	10	0	1	ON	0	ON	OFF	A3A+/GRHL3+
ATTCACTGTTACGCCG-8	0	0	0	OFF	0	OFF	OFF	A3A-/GRHL3-
ATTCCCGCACACCGAC-8	6	1	1	ON	0	ON	OFF	A3A+/GRHL3+
ATTGGGTAGATCGGTG-8	21	0	1	ON	1	ON	ON	A3A+/GRHL3+
ATTGTTCAGACGCTCC-8	48	5	1	ON	0	ON	OFF	A3A+/GRHL3+
ATTGTTCCAAGAGGCT-8	0	0	0	OFF	0	OFF	OFF	A3A-/GRHL3-
ATTTACCCAGTTACCA-8	0	0	0	OFF	0	OFF	OFF	A3A-/GRHL3-
ATTTACCTCACATCAG-8	20	0	1	ON	0	ON	OFF	A3A+/GRHL3+
ATTTACCTCTTGAACG-8	11	0	1	ON	1	ON	ON	A3A+/GRHL3+
ATTTCTGTCTCGTTTA-8	17	0	1	ON	1	ON	ON	A3A+/GRHL3+
CAAAGAAAGACTTCAC-8	9	0	1	ON	0	ON	OFF	A3A+/GRHL3+
CAACAACAGCGAGTCA-8	0	0	0	OFF	0	OFF	OFF	A3A-/GRHL3-
CAACAACGTAAGAACT-8	0	0	0	OFF	0	OFF	OFF	A3A-/GRHL3-
CAACAACTCAGCGGAA-8	0	0	0	OFF	0	OFF	OFF	A3A-/GRHL3-
CAACAGTAGTCAATCC-8	1	0	1	ON	0	ON	OFF	A3A+/GRHL3+
CAACCAACAGCATACT-8	0	0	0	OFF	0	OFF	OFF	A3A-/GRHL3-
CAACCTCCATCGTGGC-8	0	0	0	OFF	0	OFF	OFF	A3A-/GRHL3-
CAACGATAGCGGACAT-8	0	1	0	OFF	0	OFF	OFF	A3A-/GRHL3-
CAACGATCATGTGTCA-8	20	0	1	ON	0	ON	OFF	A3A+/GRHL3+
CAACGATGTACACGTT-8	19	1	1	ON	1	ON	ON	A3A+/GRHL3+
CAAGCTAAGAGTCAAT-8	21	0	1	ON	1	ON	ON	A3A+/GRHL3+
CAAGCTACACTCTAGA-8	0	0	1	ON	0	OFF	OFF	A3A-/GRHL3+
CAAGGGAAGTGTCATC-8	26	0	1	ON	1	ON	ON	A3A+/GRHL3+
CAATACGCATAAGCAA-8	5	0	1	ON	0	ON	OFF	A3A+/GRHL3+
CAATCGACACTGAATC-8	27	0	1	ON	1	ON	ON	A3A+/GRHL3+
CAATCGACAGACCAGA-8	28	2	1	ON	1	ON	ON	A3A+/GRHL3+
CACAACATCTTAGTTC-8	4	1	1	ON	1	ON	ON	A3A+/GRHL3+
CACACAAAGAGGCTGT-8	5	2	1	ON	1	ON	ON	A3A+/GRHL3+
CACAGGCTCGCGCTGA-8	11	1	1	ON	1	ON	ON	A3A+/GRHL3+
CACAGGCTCGGCTATA-8	45	1	1	ON	1	ON	ON	A3A+/GRHL3+
CACCAAATCTCAACGA-8	3	0	1	ON	0	ON	OFF	A3A+/GRHL3+
CACGAATAGCTCTTCC-8	0	0	0	OFF	0	OFF	OFF	A3A-/GRHL3-
CACGAATCAGCATACT-8	0	0	1	ON	0	OFF	OFF	A3A-/GRHL3+
CACGTTCAGTGTTGAA-8	15	0	1	ON	1	ON	ON	A3A+/GRHL3+
CACGTTCCACAAAGCG-8	41	1	1	ON	1	ON	ON	A3A+/GRHL3+
CACGTTCGTGATGGCA-8	1	0	1	ON	0	ON	OFF	A3A+/GRHL3+
CACTGAAGTCGAGCAA-8	0	0	0	OFF	0	OFF	OFF	A3A-/GRHL3-
CACTGGGAGGTAAGGA-8	18	2	1	ON	1	ON	ON	A3A+/GRHL3+
CACTGGGTCGCGTCGA-8	23	0	1	ON	1	ON	ON	A3A+/GRHL3+
CACTGTCAGCATGCGA-8	0	2	1	ON	0	OFF	OFF	A3A-/GRHL3+
CACTTCGAGAGCAACC-8	8	0	1	ON	1	ON	ON	A3A+/GRHL3+
CACTTCGAGCGAGGAG-8	8	0	1	ON	0	ON	OFF	A3A+/GRHL3+
CACTTCGCAGTGCCTG-8	6	1	0	OFF	0	ON	OFF	A3A+/GRHL3-
CACTTCGTCTACTCAT-8	2	0	1	ON	1	ON	ON	A3A+/GRHL3+
CAGAGCCCAGTCTACA-8	0	0	1	ON	1	OFF	ON	A3A-/GRHL3+
CAGATTGAGCGATGAC-8	22	0	0	OFF	0	ON	OFF	A3A+/GRHL3-
CAGATTGGTGCACAAG-8	0	0	1	ON	0	OFF	OFF	A3A-/GRHL3+
CAGATTGTCCATCTCG-8	0	0	0	OFF	0	OFF	OFF	A3A-/GRHL3-
CAGCAATGTTGAGAGC-8	2	0	0	OFF	0	ON	OFF	A3A+/GRHL3-
CAGCAGCGTCAACACT-8	0	0	1	ON	0	OFF	OFF	A3A-/GRHL3+
CAGCGTGAGATGGCAC-8	2	0	1	ON	0	ON	OFF	A3A+/GRHL3+
CAGCGTGCACGGATCC-8	1	0	1	ON	0	ON	OFF	A3A+/GRHL3+
CAGCGTGGTATCTTCT-8	42	3	1	ON	1	ON	ON	A3A+/GRHL3+
CAGCGTGGTTCCGGTG-8	13	0	1	ON	1	ON	ON	A3A+/GRHL3+
CAGGGCTTCTTCGCTG-8	0	0	0	OFF	0	OFF	OFF	A3A-/GRHL3-
CAGGTATCAATTCTTC-8	0	0	0	OFF	0	OFF	OFF	A3A-/GRHL3-
CAGTGCGCAGACTGCC-8	23	0	1	ON	0	ON	OFF	A3A+/GRHL3+
CAGTGCGCAGTAGAGC-8	17	0	1	ON	1	ON	ON	A3A+/GRHL3+
CAGTTCCGTTCCTAGA-8	49	0	1	ON	1	ON	ON	A3A+/GRHL3+
CATAAGCAGAGTCAAT-8	0	0	0	OFF	0	OFF	OFF	A3A-/GRHL3-
CATAAGCAGGTCACTT-8	29	0	1	ON	1	ON	ON	A3A+/GRHL3+
CATACAGGTCGAGATG-8	0	0	1	ON	0	OFF	OFF	A3A-/GRHL3+
CATACCCAGGAGGTTC-8	5	1	1	ON	0	ON	OFF	A3A+/GRHL3+
CATACCCTCAATCTCT-8	8	0	1	ON	0	ON	OFF	A3A+/GRHL3+
CATACTTAGCCTCCAG-8	22	0	1	ON	1	ON	ON	A3A+/GRHL3+
CATACTTAGTCAGCGA-8	13	1	1	ON	1	ON	ON	A3A+/GRHL3+
CATACTTCATGACGGA-8	0	0	0	OFF	0	OFF	OFF	A3A-/GRHL3-
CATACTTGTAACACGG-8	2	1	1	ON	0	ON	OFF	A3A+/GRHL3+
CATAGACTCGTAACTG-8	49	1	1	ON	1	ON	ON	A3A+/GRHL3+
CATCAAGCATCTCGTC-8	0	0	0	OFF	0	OFF	OFF	A3A-/GRHL3-
CATCGGGCAAGGCAAC-8	0	0	0	OFF	0	OFF	OFF	A3A-/GRHL3-
CATCGGGCATTGAAAG-8	0	0	1	ON	1	OFF	ON	A3A-/GRHL3+
CATGAGTGTGATGGCA-8	3	0	1	ON	0	ON	OFF	A3A+/GRHL3+
CATGCAAGTTCAAAGA-8	0	0	0	OFF	0	OFF	OFF	A3A-/GRHL3-
CATGCCTAGCGTCTCG-8	3	0	1	ON	1	ON	ON	A3A+/GRHL3+
CATGCTCGTACAGCGA-8	0	0	1	ON	0	OFF	OFF	A3A-/GRHL3+
CATGCTCGTGGAGGTT-8	5	0	1	ON	1	ON	ON	A3A+/GRHL3+
CATGGATCACGCTGCA-8	0	0	1	ON	0	OFF	OFF	A3A-/GRHL3+
CATTCATCACTTCTCG-8	9	1	1	ON	1	ON	ON	A3A+/GRHL3+
CATTCATCATCGGAGA-8	11	0	1	ON	1	ON	ON	A3A+/GRHL3+
CATTCATTCTCCGAAA-8	2	1	1	ON	0	ON	OFF	A3A+/GRHL3+
CATTCTACAGAACCGA-8	6	0	1	ON	0	ON	OFF	A3A+/GRHL3+
CATTCTATCCCGAATA-8	0	0	0	OFF	0	OFF	OFF	A3A-/GRHL3-
CATTGAGCAGGCGATA-8	0	0	0	OFF	0	OFF	OFF	A3A-/GRHL3-
CATTGCCGTCATAACC-8	100	0	1	ON	1	ON	ON	A3A+/GRHL3+
CATTGCCGTTTGTGGT-8	5	0	1	ON	1	ON	ON	A3A+/GRHL3+
CATTGTTAGAAACTGT-8	6	1	1	ON	1	ON	ON	A3A+/GRHL3+
CCACAAAAGAGCATAT-8	0	0	0	OFF	0	OFF	OFF	A3A-/GRHL3-
CCACAAAGTACACGTT-8	3	0	1	ON	1	ON	ON	A3A+/GRHL3+
CCACACTCAAAGGCGT-8	0	0	1	ON	1	OFF	ON	A3A-/GRHL3+
CCACACTTCCTACCGT-8	6	0	1	ON	0	ON	OFF	A3A+/GRHL3+
CCACCATCAGCAGTTT-8	4	0	1	ON	1	ON	ON	A3A+/GRHL3+
CCCAACTCACAAAGCG-8	0	0	1	ON	0	OFF	OFF	A3A-/GRHL3+
CCCGAAGTCCTCTCGA-8	8	2	1	ON	1	ON	ON	A3A+/GRHL3+
CCCTCAAAGGTCATTC-8	2	0	1	ON	0	ON	OFF	A3A+/GRHL3+
CCCTGATTCGCCCAGA-8	0	0	0	OFF	0	OFF	OFF	A3A-/GRHL3-
CCGAACGAGGCTGTAG-8	9	0	1	ON	1	ON	ON	A3A+/GRHL3+
CCGAACGCAGGAGGTT-8	11	0	1	ON	1	ON	ON	A3A+/GRHL3+
CCGGACATCCGGTAGC-8	1	0	1	ON	0	ON	OFF	A3A+/GRHL3+
CCGGGTACAGCCCACA-8	7	0	1	ON	1	ON	ON	A3A+/GRHL3+
CCGGGTATCGGCTGAC-8	13	0	1	ON	1	ON	ON	A3A+/GRHL3+
CCGGTAGGTGTCATCA-8	0	0	1	ON	0	OFF	OFF	A3A-/GRHL3+
CCGGTGATCCCGATCT-8	0	0	1	ON	1	OFF	ON	A3A-/GRHL3+
CCTAACCGTTCGGCGT-8	15	1	1	ON	1	ON	ON	A3A+/GRHL3+
CCTAAGAAGTTGTCAC-8	10	2	1	ON	1	ON	ON	A3A+/GRHL3+
CCTATCGTCAACCTTT-8	0	0	1	ON	1	OFF	ON	A3A-/GRHL3+
CCTCATGCAAGTGATA-8	19	0	1	ON	1	ON	ON	A3A+/GRHL3+
CCTCTCCCATATCTCT-8	0	0	0	OFF	0	OFF	OFF	A3A-/GRHL3-
CCTGCATCAGGTTTAC-8	8	0	1	ON	1	ON	ON	A3A+/GRHL3+
CCTTTGGAGACTTCAC-8	0	1	1	ON	0	OFF	OFF	A3A-/GRHL3+
CCTTTGGGTTGTGGCC-8	6	1	1	ON	0	ON	OFF	A3A+/GRHL3+
CCTTTGGTCGTGTGGC-8	0	0	0	OFF	0	OFF	OFF	A3A-/GRHL3-
CGAAGGAAGCTACAAA-8	0	0	0	OFF	0	OFF	OFF	A3A-/GRHL3-
CGAAGTTAGCACACCC-8	0	0	1	ON	0	OFF	OFF	A3A-/GRHL3+
CGAAGTTAGCTGGAGT-8	0	0	0	OFF	0	OFF	OFF	A3A-/GRHL3-
CGACAGCGTCATAGTC-8	0	0	1	ON	0	OFF	OFF	A3A-/GRHL3+
CGAGAAGGTTATAGCC-8	11	1	1	ON	1	ON	ON	A3A+/GRHL3+
CGAGGAACAGCTACCG-8	0	0	0	OFF	0	OFF	OFF	A3A-/GRHL3-
CGAGTGCAGAGTCTGG-8	0	0	0	OFF	0	OFF	OFF	A3A-/GRHL3-
CGATCGGTCTCTTCAA-8	5	0	1	ON	0	ON	OFF	A3A+/GRHL3+
CGATGCGAGAGTGGCT-8	0	0	0	OFF	0	OFF	OFF	A3A-/GRHL3-
CGATGCGCAACTCATG-8	0	0	0	OFF	0	OFF	OFF	A3A-/GRHL3-
CGATGGCCATCAGTGT-8	3	0	1	ON	1	ON	ON	A3A+/GRHL3+
CGCAGGTCATGCAGGA-8	21	1	1	ON	1	ON	ON	A3A+/GRHL3+
CGCATAACAATCGCGC-8	2	0	1	ON	0	ON	OFF	A3A+/GRHL3+
CGCCAGAGTTCCAGGC-8	0	0	0	OFF	0	OFF	OFF	A3A-/GRHL3-
CGCCATTAGCATTTCG-8	0	0	0	OFF	0	OFF	OFF	A3A-/GRHL3-
CGCCATTTCCAGCCTT-8	1	0	1	ON	1	ON	ON	A3A+/GRHL3+
CGGAACCTCGCGTGCA-8	1	0	0	OFF	0	ON	OFF	A3A+/GRHL3-
CGGAATTAGTGTACCT-8	24	0	1	ON	1	ON	ON	A3A+/GRHL3+
CGGAGAAGTATCAAGA-8	0	0	0	OFF	0	OFF	OFF	A3A-/GRHL3-
CGGCAGTCACCAAAGG-8	0	0	0	OFF	0	OFF	OFF	A3A-/GRHL3-
CGGGACTTCCCGGTAG-8	19	0	1	ON	1	ON	ON	A3A+/GRHL3+
CGGGACTTCGGACTTA-8	0	0	0	OFF	0	OFF	OFF	A3A-/GRHL3-
CGGGTCACACACCTTC-8	0	0	0	OFF	1	OFF	ON	A3A-/GRHL3-
CGGGTCACATCCTTGC-8	0	0	0	OFF	0	OFF	OFF	A3A-/GRHL3-
CGTAAGTGTCGAGCTC-8	0	0	0	OFF	0	OFF	OFF	A3A-/GRHL3-
CGTAGTAAGGCTGGAT-8	16	1	1	ON	0	ON	OFF	A3A+/GRHL3+
CGTCAAAAGTAGATCA-8	0	0	1	ON	1	OFF	ON	A3A-/GRHL3+
CGTCCATCAAGCGCAA-8	11	0	1	ON	0	ON	OFF	A3A+/GRHL3+
CGTGAATAGAACAAGG-8	0	0	1	ON	1	OFF	ON	A3A-/GRHL3+
CGTGAATAGAACGCGT-8	12	0	1	ON	0	ON	OFF	A3A+/GRHL3+
CGTGATACAGAGATTA-8	15	0	1	ON	1	ON	ON	A3A+/GRHL3+
CGTGTCTTCGAAGGAC-8	2	0	1	ON	0	ON	OFF	A3A+/GRHL3+
CGTTAGAAGCATTGTC-8	0	0	0	OFF	0	OFF	OFF	A3A-/GRHL3-
CGTTCTGCATAACCCA-8	10	1	0	OFF	0	ON	OFF	A3A+/GRHL3-
CGTTCTGGTGTGACCC-8	0	1	1	ON	1	OFF	ON	A3A-/GRHL3+
CGTTGGGAGGGATCTG-8	0	0	0	OFF	0	OFF	OFF	A3A-/GRHL3-
CTACAGACAGTTTCAG-8	23	1	1	ON	0	ON	OFF	A3A+/GRHL3+
CTACATTTCGAAGCCC-8	0	0	0	OFF	1	OFF	ON	A3A-/GRHL3-
CTACCCATCAGTGCGC-8	0	0	0	OFF	0	OFF	OFF	A3A-/GRHL3-
CTACGGGCATGACAGG-8	7	0	1	ON	1	ON	ON	A3A+/GRHL3+
CTAGGTACAGCTGAGA-8	1	1	1	ON	0	ON	OFF	A3A+/GRHL3+
CTATCTACAACCCTCT-8	1	0	1	ON	1	ON	ON	A3A+/GRHL3+
CTATCTAGTACACGCC-8	5	0	1	ON	1	ON	ON	A3A+/GRHL3+
CTCAAGATCGTAACCA-8	26	0	1	ON	1	ON	ON	A3A+/GRHL3+
CTCAGAAAGTTGCGCC-8	0	0	1	ON	1	OFF	ON	A3A-/GRHL3+
CTCAGAACAATGTCTG-8	0	0	0	OFF	0	OFF	OFF	A3A-/GRHL3-
CTCAGTCCAATAGTAG-8	0	0	0	OFF	0	OFF	OFF	A3A-/GRHL3-
CTCATCGCAACGTAAA-8	0	0	1	ON	1	OFF	ON	A3A-/GRHL3+
CTCATGCAGTCAACAA-8	3	0	1	ON	0	ON	OFF	A3A+/GRHL3+
CTCATTAGTGTGAATA-8	5	2	1	ON	0	ON	OFF	A3A+/GRHL3+
CTCCAACAGCGATGGT-8	1	0	0	OFF	0	ON	OFF	A3A+/GRHL3-
CTCCAACGTGTTGACT-8	5	0	1	ON	1	ON	ON	A3A+/GRHL3+
CTCCACAGTGATCATC-8	7	0	1	ON	1	ON	ON	A3A+/GRHL3+
CTCCATGCAGAAATCA-8	0	0	0	OFF	0	OFF	OFF	A3A-/GRHL3-
CTCCCTCAGCGGATCA-8	9	0	1	ON	1	ON	ON	A3A+/GRHL3+
CTCGAGGGTGTGAATA-8	0	0	0	OFF	0	OFF	OFF	A3A-/GRHL3-
CTCTCAGAGGGAGGCA-8	0	0	1	ON	1	OFF	ON	A3A-/GRHL3+
CTCTCGAAGGACGGAG-8	0	0	0	OFF	0	OFF	OFF	A3A-/GRHL3-
CTCTCGACAGCGAGTA-8	11	0	1	ON	0	ON	OFF	A3A+/GRHL3+
CTCTGGTCAATAGTCC-8	0	1	1	ON	0	OFF	OFF	A3A-/GRHL3+
CTGAGGCCACCCATAA-8	0	1	1	ON	0	OFF	OFF	A3A-/GRHL3+
CTGAGGCTCAACTGAC-8	15	0	1	ON	1	ON	ON	A3A+/GRHL3+
CTGCAGGGTATAGGGC-8	0	0	1	ON	1	OFF	ON	A3A-/GRHL3+
CTGCCATCAATGGCAG-8	24	0	1	ON	1	ON	ON	A3A+/GRHL3+
CTGCCATTCAAAGAAC-8	1	0	0	OFF	1	ON	ON	A3A+/GRHL3-
CTGCCATTCTACTGAG-8	4	1	0	OFF	0	ON	OFF	A3A+/GRHL3-
CTGCCTAAGAGGGTGG-8	0	0	0	OFF	0	OFF	OFF	A3A-/GRHL3-
CTGCTCACAGCGAACA-8	6	0	1	ON	0	ON	OFF	A3A+/GRHL3+
CTGGCAGAGTGGACTG-8	0	0	1	ON	0	OFF	OFF	A3A-/GRHL3+
CTGGTCTTCAAGTGGG-8	7	0	1	ON	1	ON	ON	A3A+/GRHL3+
CTGGTCTTCCTGTAGA-8	23	0	1	ON	0	ON	OFF	A3A+/GRHL3+
CTGTATTCACCGTCGA-8	2	0	1	ON	0	ON	OFF	A3A+/GRHL3+
CTGTCGTCACATATCG-8	0	0	1	ON	1	OFF	ON	A3A-/GRHL3+
CTGTGGGGTTAGGCCC-8	1	0	1	ON	0	ON	OFF	A3A+/GRHL3+
CTTACCGAGTCGGCAA-8	0	0	0	OFF	0	OFF	OFF	A3A-/GRHL3-
CTTACCGGTCGAATTC-8	0	0	1	ON	0	OFF	OFF	A3A-/GRHL3+
CTTCAATTCAGTGCGC-8	0	0	0	OFF	0	OFF	OFF	A3A-/GRHL3-
CTTCCTTCATTCACCC-8	24	0	1	ON	1	ON	ON	A3A+/GRHL3+
CTTCGGTCACATACTG-8	22	0	1	ON	1	ON	ON	A3A+/GRHL3+
CTTCTAAGTCGCACGT-8	0	0	0	OFF	0	OFF	OFF	A3A-/GRHL3-
CTTCTCTGTCACAGTT-8	0	0	0	OFF	0	OFF	OFF	A3A-/GRHL3-
CTTCTCTGTGCTAGCC-8	1	0	0	OFF	0	ON	OFF	A3A+/GRHL3-
CTTGAGAAGGTGAGAA-8	0	0	0	OFF	0	OFF	OFF	A3A-/GRHL3-
CTTGATTCATGTAACC-8	1	0	0	OFF	0	ON	OFF	A3A+/GRHL3-
CTTGATTTCGTGGCTG-8	0	0	0	OFF	0	OFF	OFF	A3A-/GRHL3-
CTTTCAACACGTCGTG-8	6	2	1	ON	1	ON	ON	A3A+/GRHL3+
CTTTCAACATCATTTC-8	0	0	0	OFF	0	OFF	OFF	A3A-/GRHL3-
CTTTCGGAGGGACCAT-8	0	0	0	OFF	0	OFF	OFF	A3A-/GRHL3-
GAAACCTAGCTCGCAC-8	32	0	1	ON	1	ON	ON	A3A+/GRHL3+
GAAATGAAGTTCCATG-8	11	0	1	ON	1	ON	ON	A3A+/GRHL3+
GAAATGACAGCGTGCT-8	7	1	1	ON	0	ON	OFF	A3A+/GRHL3+
GAACACTGTATGGTTC-8	20	1	1	ON	1	ON	ON	A3A+/GRHL3+
GAACTGTAGCCATTGT-8	0	2	0	OFF	0	OFF	OFF	A3A-/GRHL3-
GAAGAATCAAAGCGTG-8	2	1	1	ON	1	ON	ON	A3A+/GRHL3+
GAAGCCCCACTCATAG-8	36	1	1	ON	1	ON	ON	A3A+/GRHL3+
GAAGCGATCATTACCT-8	1	0	1	ON	0	ON	OFF	A3A+/GRHL3+
GAAGGACTCTCACGAA-8	0	0	0	OFF	0	OFF	OFF	A3A-/GRHL3-
GAAGGGTTCGGAGTAG-8	4	0	1	ON	0	ON	OFF	A3A+/GRHL3+
GAAGTAAAGTTGGCTT-8	5	0	1	ON	0	ON	OFF	A3A+/GRHL3+
GAAGTAACACAGAGAC-8	7	1	1	ON	0	ON	OFF	A3A+/GRHL3+
GAAGTAACACGCGCAT-8	9	0	1	ON	1	ON	ON	A3A+/GRHL3+
GAATCACGTGAGACGT-8	0	0	0	OFF	0	OFF	OFF	A3A-/GRHL3-
GAATCGTTCAGGTAAA-8	14	1	1	ON	0	ON	OFF	A3A+/GRHL3+
GACACGCTCGCATTGA-8	0	0	1	ON	1	OFF	ON	A3A-/GRHL3+
GACATCAAGCCTGAAG-8	0	0	0	OFF	0	OFF	OFF	A3A-/GRHL3-
GACCAATAGCTTTGTG-8	61	3	1	ON	1	ON	ON	A3A+/GRHL3+
GACCAATGTGGACTGA-8	18	0	1	ON	1	ON	ON	A3A+/GRHL3+
GACCCAGGTAACCCTA-8	29	2	1	ON	1	ON	ON	A3A+/GRHL3+
GACCCAGGTGGTCAAG-8	0	0	0	OFF	0	OFF	OFF	A3A-/GRHL3-
GACCCTTCATTGCCTC-8	6	1	1	ON	1	ON	ON	A3A+/GRHL3+
GACCGTGGTTCTCTCG-8	1	0	0	OFF	0	ON	OFF	A3A+/GRHL3-
GACCTTCCAAATTGCC-8	5	0	1	ON	1	ON	ON	A3A+/GRHL3+
GACCTTCTCGTGTGGC-8	30	0	1	ON	1	ON	ON	A3A+/GRHL3+
GACGCTGAGCGGTAAC-8	0	0	0	OFF	0	OFF	OFF	A3A-/GRHL3-
GACGCTGCATGTGGTT-8	7	0	1	ON	1	ON	ON	A3A+/GRHL3+
GACTATGGTCCTACAA-8	13	1	1	ON	1	ON	ON	A3A+/GRHL3+
GACTCAAAGTAGCATA-8	0	0	0	OFF	0	OFF	OFF	A3A-/GRHL3-
GACTCAATCTTCACGC-8	4	0	0	OFF	0	ON	OFF	A3A+/GRHL3-
GACTGATAGATTAGCA-8	3	0	0	OFF	0	ON	OFF	A3A+/GRHL3-
GAGATGGAGAGCCGTA-8	0	0	0	OFF	1	OFF	ON	A3A-/GRHL3-
GAGATGGGTTGAAGTA-8	0	0	0	OFF	0	OFF	OFF	A3A-/GRHL3-
GAGATGGTCCCGAGTG-8	0	0	1	ON	0	OFF	OFF	A3A-/GRHL3+
GAGCCTGCAATCTAGC-8	29	0	1	ON	1	ON	ON	A3A+/GRHL3+
GAGCCTGCATGGCTAT-8	1	1	1	ON	0	ON	OFF	A3A+/GRHL3+
GAGGCAAAGTGGACGT-8	0	0	0	OFF	0	OFF	OFF	A3A-/GRHL3-
GAGGCAATCGGCTGAC-8	0	0	0	OFF	0	OFF	OFF	A3A-/GRHL3-
GAGGGATAGTGCCCGT-8	0	0	0	OFF	0	OFF	OFF	A3A-/GRHL3-
GAGGGTATCTATTCGT-8	2	0	1	ON	1	ON	ON	A3A+/GRHL3+
GAGTCATAGATGTTCC-8	11	2	1	ON	0	ON	OFF	A3A+/GRHL3+
GAGTCTAAGCATCTTG-8	27	0	1	ON	1	ON	ON	A3A+/GRHL3+
GAGTCTAGTGCAAGAC-8	0	0	1	ON	1	OFF	ON	A3A-/GRHL3+
GAGTCTAGTTTGAACC-8	15	0	1	ON	1	ON	ON	A3A+/GRHL3+
GAGTCTATCGGTCGAC-8	0	0	1	ON	1	OFF	ON	A3A-/GRHL3+
GAGTGAGCAGGAATCG-8	0	0	0	OFF	0	OFF	OFF	A3A-/GRHL3-
GAGTGAGGTCCAGCGT-8	18	0	1	ON	1	ON	ON	A3A+/GRHL3+
GAGTGTTCAGTGTATC-8	0	0	0	OFF	0	OFF	OFF	A3A-/GRHL3-
GAGTTACCAAACGAGC-8	4	1	1	ON	1	ON	ON	A3A+/GRHL3+
GAGTTGTCAAGAATAC-8	30	0	1	ON	1	ON	ON	A3A+/GRHL3+
GAGTTGTCAGAACTAA-8	16	1	1	ON	0	ON	OFF	A3A+/GRHL3+
GAGTTTGCAGCTCGGT-8	4	0	1	ON	0	ON	OFF	A3A+/GRHL3+
GATCACACACCTTCGT-8	0	0	1	ON	0	OFF	OFF	A3A-/GRHL3+
GATCACACATTGACTG-8	0	0	0	OFF	0	OFF	OFF	A3A-/GRHL3-
GATCAGTTCCATTCGC-8	0	0	1	ON	1	OFF	ON	A3A-/GRHL3+
GATCCCTAGCCTAGGA-8	34	1	1	ON	0	ON	OFF	A3A+/GRHL3+
GATCGTAGTGGGTCAA-8	11	0	1	ON	1	ON	ON	A3A+/GRHL3+
GATGACTGTACGAGTG-8	0	0	0	OFF	0	OFF	OFF	A3A-/GRHL3-
GATGCTAGTCGTGGTC-8	0	0	1	ON	1	OFF	ON	A3A-/GRHL3+
GATGCTATCTACAGGT-8	0	0	0	OFF	0	OFF	OFF	A3A-/GRHL3-
GATGGAGGTCGGTGAA-8	3	1	1	ON	0	ON	OFF	A3A+/GRHL3+
GATTTCTCAACAAGAT-8	0	2	0	OFF	0	OFF	OFF	A3A-/GRHL3-
GATTTCTCAATTGTGC-8	16	0	1	ON	1	ON	ON	A3A+/GRHL3+
GCAACCGTCTGACAGT-8	3	0	1	ON	0	ON	OFF	A3A+/GRHL3+
GCACATACACTGATTG-8	9	0	1	ON	1	ON	ON	A3A+/GRHL3+
GCACATATCGCTGATA-8	0	0	0	OFF	0	OFF	OFF	A3A-/GRHL3-
GCACGGTGTGGCTTGC-8	37	1	1	ON	1	ON	ON	A3A+/GRHL3+
GCACGTGAGGGCAACT-8	0	0	0	OFF	0	OFF	OFF	A3A-/GRHL3-
GCACTAAAGAGTACCG-8	14	0	1	ON	1	ON	ON	A3A+/GRHL3+
GCACTAATCGATGGAG-8	0	0	0	OFF	0	OFF	OFF	A3A-/GRHL3-
GCAGCCACAGCAGTAG-8	0	0	0	OFF	0	OFF	OFF	A3A-/GRHL3-
GCAGCCATCATGGCCG-8	0	0	1	ON	1	OFF	ON	A3A-/GRHL3+
GCAGCTGAGATCCAAA-8	2	0	1	ON	0	ON	OFF	A3A+/GRHL3+
GCAGCTGAGCACCGAA-8	0	0	0	OFF	0	OFF	OFF	A3A-/GRHL3-
GCAGGCTGTCACGCTG-8	178	1	1	ON	1	ON	ON	A3A+/GRHL3+
GCAGTTACACCAAAGG-8	0	0	0	OFF	0	OFF	OFF	A3A-/GRHL3-
GCATCGGGTCTGATCA-8	0	0	0	OFF	0	OFF	OFF	A3A-/GRHL3-
GCATCGGTCCTACACC-8	21	0	1	ON	1	ON	ON	A3A+/GRHL3+
GCATCTCTCGAGTCCG-8	16	0	1	ON	1	ON	ON	A3A+/GRHL3+
GCATTAGAGGTTCATC-8	1	0	1	ON	0	ON	OFF	A3A+/GRHL3+
GCATTAGCACACAGAG-8	12	0	1	ON	1	ON	ON	A3A+/GRHL3+
GCATTAGCACTCCTGT-8	14	2	1	ON	1	ON	ON	A3A+/GRHL3+
GCCAACGTCCTAGCTC-8	0	0	1	ON	1	OFF	ON	A3A-/GRHL3+
GCCAGCACAGCATACT-8	7	1	1	ON	1	ON	ON	A3A+/GRHL3+
GCCAGCAGTGTTGCCG-8	1	0	1	ON	0	ON	OFF	A3A+/GRHL3+
GCCAGGTCAGACACCC-8	0	0	0	OFF	0	OFF	OFF	A3A-/GRHL3-
GCCAGGTCAGGCTCTG-8	0	0	0	OFF	0	OFF	OFF	A3A-/GRHL3-
GCCAGTGCATCTTAGG-8	7	0	1	ON	0	ON	OFF	A3A+/GRHL3+
GCCAGTGTCTAACGGT-8	5	0	1	ON	1	ON	ON	A3A+/GRHL3+
GCCATTCAGCCTTTCC-8	0	0	1	ON	0	OFF	OFF	A3A-/GRHL3+
GCCCAGAGTCTGTGTA-8	22	0	1	ON	1	ON	ON	A3A+/GRHL3+
GCCCAGATCAGGAACG-8	0	0	0	OFF	0	OFF	OFF	A3A-/GRHL3-
GCCCGAAAGTTAGTAG-8	0	0	1	ON	1	OFF	ON	A3A-/GRHL3+
GCCGATGCACAAGCTT-8	2	2	1	ON	0	ON	OFF	A3A+/GRHL3+
GCCGTGAGTCACTCTC-8	1	0	0	OFF	0	ON	OFF	A3A+/GRHL3-
GCCGTGAGTGGTTTAC-8	5	0	1	ON	1	ON	ON	A3A+/GRHL3+
GCGAGAAAGAGTGTGC-8	3	0	1	ON	0	ON	OFF	A3A+/GRHL3+
GCGAGAATCTTAATCC-8	15	0	1	ON	1	ON	ON	A3A+/GRHL3+
GCGATCGAGAGAGTGA-8	13	1	1	ON	0	ON	OFF	A3A+/GRHL3+
GCGGAAATCGTCGGGT-8	3	0	1	ON	1	ON	ON	A3A+/GRHL3+
GCGGATCCAATCGAAA-8	2	0	1	ON	0	ON	OFF	A3A+/GRHL3+
GCGTGCAAGAATTTGG-8	0	0	1	ON	0	OFF	OFF	A3A-/GRHL3+
GCGTGCATCCTACCGT-8	0	0	1	ON	0	OFF	OFF	A3A-/GRHL3+
GCGTTTCCAACCGATT-8	0	0	0	OFF	0	OFF	OFF	A3A-/GRHL3-
GCGTTTCGTCCACGCA-8	0	0	1	ON	1	OFF	ON	A3A-/GRHL3+
GCGTTTCTCCTGGTCT-8	1	0	1	ON	1	ON	ON	A3A+/GRHL3+
GCTACAAGTCAGATTC-8	5	0	1	ON	0	ON	OFF	A3A+/GRHL3+
GCTACCTTCCACGTCT-8	12	0	1	ON	1	ON	ON	A3A+/GRHL3+
GCTCAAATCTCTTGCG-8	3	1	1	ON	1	ON	ON	A3A+/GRHL3+
GCTGAATAGCATGCGA-8	22	1	1	ON	1	ON	ON	A3A+/GRHL3+
GCTGAATTCAAACGAA-8	0	0	0	OFF	0	OFF	OFF	A3A-/GRHL3-
GCTGCAGCAGCGCGTT-8	0	0	0	OFF	0	OFF	OFF	A3A-/GRHL3-
GCTTCACAGATGAATC-8	6	0	1	ON	1	ON	ON	A3A+/GRHL3+
GCTTCACGTCACTGAT-8	6	0	1	ON	0	ON	OFF	A3A+/GRHL3+
GCTTCACTCGCTACAA-8	0	0	0	OFF	0	OFF	OFF	A3A-/GRHL3-
GCTTGGGCACCTCAGG-8	0	0	1	ON	1	OFF	ON	A3A-/GRHL3+
GCTTGGGTCCGACAGC-8	11	0	1	ON	1	ON	ON	A3A+/GRHL3+
GCTTTCGGTAATGCTC-8	6	2	1	ON	1	ON	ON	A3A+/GRHL3+
GGAAGTGGTAAGATTG-8	0	0	0	OFF	0	OFF	OFF	A3A-/GRHL3-
GGAAGTGGTATAGGAT-8	2	1	1	ON	0	ON	OFF	A3A+/GRHL3+
GGAATGGCAAGACCGA-8	2	1	1	ON	0	ON	OFF	A3A+/GRHL3+
GGACGTCTCAGGACAG-8	5	0	1	ON	0	ON	OFF	A3A+/GRHL3+
GGAGATGCAAACTAGA-8	0	0	1	ON	0	OFF	OFF	A3A-/GRHL3+
GGAGATGTCTCGACCT-8	0	0	1	ON	0	OFF	OFF	A3A-/GRHL3+
GGAGCAAAGCTGAGTG-8	19	0	1	ON	1	ON	ON	A3A+/GRHL3+
GGAGCAATCGTTAGAC-8	34	0	1	ON	1	ON	ON	A3A+/GRHL3+
GGAGGTACACTTCAAG-8	0	0	0	OFF	0	OFF	OFF	A3A-/GRHL3-
GGATCTATCATTTGCT-8	0	0	1	ON	1	OFF	ON	A3A-/GRHL3+
GGCACGTCATTGTAGC-8	0	0	1	ON	0	OFF	OFF	A3A-/GRHL3+
GGCACGTTCCTGCCAT-8	0	0	1	ON	0	OFF	OFF	A3A-/GRHL3+
GGCGTCAAGCTAAACA-8	13	0	1	ON	1	ON	ON	A3A+/GRHL3+
GGCTTTCCACCTCTAC-8	50	1	1	ON	1	ON	ON	A3A+/GRHL3+
GGCTTTCGTTTGTTCT-8	0	0	0	OFF	0	OFF	OFF	A3A-/GRHL3-
GGGAAGTAGTCTGGTT-8	0	0	0	OFF	0	OFF	OFF	A3A-/GRHL3-
GGGACCTAGAATTTGG-8	1	0	0	OFF	0	ON	OFF	A3A+/GRHL3-
GGGACCTAGTTTCGGT-8	0	1	1	ON	0	OFF	OFF	A3A-/GRHL3+
GGGACTCAGATGATTG-8	0	0	0	OFF	0	OFF	OFF	A3A-/GRHL3-
GGGAGTAGTCGAGCAA-8	0	0	0	OFF	0	OFF	OFF	A3A-/GRHL3-
GGGCGTTGTACAATAG-8	0	0	1	ON	0	OFF	OFF	A3A-/GRHL3+
GGGTAGACAGCCGGTT-8	0	0	0	OFF	0	OFF	OFF	A3A-/GRHL3-
GGGTAGAGTACGAGTG-8	4	0	1	ON	1	ON	ON	A3A+/GRHL3+
GGGTATTTCATTGCGA-8	7	0	1	ON	0	ON	OFF	A3A+/GRHL3+
GGGTTATGTCATCCGG-8	12	0	1	ON	1	ON	ON	A3A+/GRHL3+
GGGTTTACATGCTGCG-8	14	0	1	ON	1	ON	ON	A3A+/GRHL3+
GGTAACTGTTTCGGCG-8	0	0	0	OFF	0	OFF	OFF	A3A-/GRHL3-
GGTAATCCAAGCGCTC-8	25	0	1	ON	0	ON	OFF	A3A+/GRHL3+
GGTCTGGAGCCATTCA-8	24	0	1	ON	1	ON	ON	A3A+/GRHL3+
GGTGTTAGTTAAACCC-8	13	2	0	OFF	0	ON	OFF	A3A+/GRHL3-
GGTGTTATCAGCGTCG-8	1	0	1	ON	1	ON	ON	A3A+/GRHL3+
GTAACCAAGATCCCGC-8	12	1	1	ON	0	ON	OFF	A3A+/GRHL3+
GTAACCACATTCCTAT-8	0	1	0	OFF	0	OFF	OFF	A3A-/GRHL3-
GTAATCGTCCTTATAC-8	0	0	0	OFF	0	OFF	OFF	A3A-/GRHL3-
GTACAACCAGCGTATT-8	0	0	0	OFF	0	OFF	OFF	A3A-/GRHL3-
GTACAGTGTTATAGCC-8	0	0	0	OFF	0	OFF	OFF	A3A-/GRHL3-
GTAGAAAGTATGGAAT-8	1	0	0	OFF	0	ON	OFF	A3A+/GRHL3-
GTAGAGGGTTAGAAAC-8	0	0	0	OFF	0	OFF	OFF	A3A-/GRHL3-
GTAGATCGTGATGTAA-8	34	0	1	ON	1	ON	ON	A3A+/GRHL3+
GTAGCTATCCCTCAAC-8	0	0	0	OFF	1	OFF	ON	A3A-/GRHL3-
GTAGGAGCAGCTGTGC-8	33	0	1	ON	1	ON	ON	A3A+/GRHL3+
GTAGGAGTCCATGAGT-8	0	0	0	OFF	0	OFF	OFF	A3A-/GRHL3-
GTAGGTTCATCATCTT-8	0	0	1	ON	1	OFF	ON	A3A-/GRHL3+
GTATTGGCAACCGACC-8	14	0	1	ON	1	ON	ON	A3A+/GRHL3+
GTATTGGTCCTGTTGC-8	0	0	0	OFF	0	OFF	OFF	A3A-/GRHL3-
GTATTTCCATCTAACG-8	0	0	0	OFF	0	OFF	OFF	A3A-/GRHL3-
GTATTTCGTGGTCAAG-8	85	2	1	ON	1	ON	ON	A3A+/GRHL3+
GTCAAGTCAACGGTAG-8	14	0	1	ON	1	ON	ON	A3A+/GRHL3+
GTCAAGTGTCTCAGGC-8	0	0	0	OFF	0	OFF	OFF	A3A-/GRHL3-
GTCAAGTTCCTAGCGG-8	2	0	0	OFF	0	ON	OFF	A3A+/GRHL3-
GTCACGGCACTGATTG-8	0	0	1	ON	1	OFF	ON	A3A-/GRHL3+
GTCAGCGCATCACAGT-8	39	1	1	ON	1	ON	ON	A3A+/GRHL3+
GTCAGCGGTTCAAGGG-8	0	1	0	OFF	0	OFF	OFF	A3A-/GRHL3-
GTCATGAGTAATGATG-8	0	0	0	OFF	0	OFF	OFF	A3A-/GRHL3-
GTCATTTAGACCATGG-8	0	0	0	OFF	0	OFF	OFF	A3A-/GRHL3-
GTCATTTTCAATGCAC-8	4	0	1	ON	1	ON	ON	A3A+/GRHL3+
GTCCCATAGCCATTCA-8	0	0	0	OFF	0	OFF	OFF	A3A-/GRHL3-
GTCGCGAAGCACCAGA-8	0	0	1	ON	1	OFF	ON	A3A-/GRHL3+
GTCGCGACATACATCG-8	0	0	0	OFF	0	OFF	OFF	A3A-/GRHL3-
GTCGCGAGTCAACACT-8	0	0	0	OFF	0	OFF	OFF	A3A-/GRHL3-
GTCGTAATCATTGCCC-8	55	0	1	ON	1	ON	ON	A3A+/GRHL3+
GTCGTTCCAGCTGGTC-8	10	1	1	ON	0	ON	OFF	A3A+/GRHL3+
GTCGTTCGTAAGTAGT-8	2	0	1	ON	1	ON	ON	A3A+/GRHL3+
GTCTACCAGTCCTACA-8	0	0	1	ON	1	OFF	ON	A3A-/GRHL3+
GTCTAGACAAATGATG-8	0	0	0	OFF	0	OFF	OFF	A3A-/GRHL3-
GTCTTTACAGAGTGTG-8	0	0	0	OFF	0	OFF	OFF	A3A-/GRHL3-
GTGACGCGTAGACGTG-8	67	0	1	ON	1	ON	ON	A3A+/GRHL3+
GTGAGCCCAGGTTACT-8	0	0	0	OFF	0	OFF	OFF	A3A-/GRHL3-
GTGAGTTCAGGACAGT-8	8	0	1	ON	1	ON	ON	A3A+/GRHL3+
GTGAGTTTCATATGGC-8	4	2	1	ON	0	ON	OFF	A3A+/GRHL3+
GTGCACGAGGCATCGA-8	29	0	1	ON	1	ON	ON	A3A+/GRHL3+
GTGCAGCCAGACGCTC-8	0	0	0	OFF	1	OFF	ON	A3A-/GRHL3-
GTGCAGCGTATCACGT-8	5	0	1	ON	0	ON	OFF	A3A+/GRHL3+
GTGCGTGAGGAATCGC-8	34	0	1	ON	1	ON	ON	A3A+/GRHL3+
GTGGAAGCAACGACAG-8	0	0	0	OFF	0	OFF	OFF	A3A-/GRHL3-
GTGGAGAAGTCTACCA-8	11	0	1	ON	1	ON	ON	A3A+/GRHL3+
GTGGAGACATCCGCGA-8	0	0	0	OFF	0	OFF	OFF	A3A-/GRHL3-
GTGGCGTTCTGTCCGT-8	18	0	1	ON	1	ON	ON	A3A+/GRHL3+
GTGTGGCGTAGATTGA-8	27	1	1	ON	1	ON	ON	A3A+/GRHL3+
GTGTTCCCAAGCACCC-8	39	1	1	ON	0	ON	OFF	A3A+/GRHL3+
GTGTTCCGTATATGGA-8	0	0	0	OFF	0	OFF	OFF	A3A-/GRHL3-
GTTAGTGCAAAGGGCT-8	0	0	0	OFF	0	OFF	OFF	A3A-/GRHL3-
GTTCATTCAAACACGG-8	0	0	0	OFF	0	OFF	OFF	A3A-/GRHL3-
GTTCATTCAGTAGATA-8	0	0	0	OFF	0	OFF	OFF	A3A-/GRHL3-
GTTCCGTCACTACTTT-8	18	0	1	ON	1	ON	ON	A3A+/GRHL3+
GTTCGCTAGAATAGTC-8	0	0	0	OFF	0	OFF	OFF	A3A-/GRHL3-
GTTGCGGAGAGGATCC-8	54	1	1	ON	1	ON	ON	A3A+/GRHL3+
GTTGCGGGTTAAGTCC-8	5	0	1	ON	0	ON	OFF	A3A+/GRHL3+
GTTGCTCAGGTAAGAG-8	7	0	1	ON	0	ON	OFF	A3A+/GRHL3+
GTTGTCCAGCATGCGA-8	0	0	1	ON	0	OFF	OFF	A3A-/GRHL3+
GTTGTCCGTTCCGGTG-8	3	0	0	OFF	1	ON	ON	A3A+/GRHL3-
GTTTGGAAGTCGAAGC-8	0	1	1	ON	0	OFF	OFF	A3A-/GRHL3+
TAACCAGCAACGAGGT-8	4	0	1	ON	1	ON	ON	A3A+/GRHL3+
TAACCAGTCTACAGGT-8	0	0	0	OFF	0	OFF	OFF	A3A-/GRHL3-
TAAGCACGTGGTCTGC-8	5	0	0	OFF	0	ON	OFF	A3A+/GRHL3-
TAAGCCAGTGTCATGT-8	1	0	1	ON	0	ON	OFF	A3A+/GRHL3+
TAAGCGTAGCGAAACC-8	19	0	1	ON	0	ON	OFF	A3A+/GRHL3+
TAATCTCGTTTGGCTA-8	1	0	0	OFF	0	ON	OFF	A3A+/GRHL3-
TAATTCCAGGCCTTCG-8	84	1	1	ON	1	ON	ON	A3A+/GRHL3+
TAATTCCCAGTCACGC-8	1	0	1	ON	1	ON	ON	A3A+/GRHL3+
TACAGGTAGCTCACTA-8	26	0	1	ON	1	ON	ON	A3A+/GRHL3+
TACAGGTAGTCTTCGA-8	0	1	1	ON	0	OFF	OFF	A3A-/GRHL3+
TACATTCTCGTACACA-8	0	0	0	OFF	0	OFF	OFF	A3A-/GRHL3-
TACCCGTCAACACAAA-8	0	0	0	OFF	0	OFF	OFF	A3A-/GRHL3-
TACCGAACAGAAGCGT-8	0	2	1	ON	0	OFF	OFF	A3A-/GRHL3+
TACCGGGCAACAGCCC-8	3	1	1	ON	0	ON	OFF	A3A+/GRHL3+
TACCGGGCATAGGTTC-8	0	0	0	OFF	1	OFF	ON	A3A-/GRHL3-
TACCTGCCAACTGATC-8	51	0	1	ON	1	ON	ON	A3A+/GRHL3+
TACCTGCGTGCTGCAC-8	0	0	1	ON	0	OFF	OFF	A3A-/GRHL3+
TACGGGCAGCCGAACA-8	15	0	1	ON	1	ON	ON	A3A+/GRHL3+
TACGGGCGTTTACGAC-8	6	0	1	ON	0	ON	OFF	A3A+/GRHL3+
TACGTCCAGGTACTGG-8	0	0	1	ON	0	OFF	OFF	A3A-/GRHL3+
TACTGCCAGCCGCTTG-8	12	0	1	ON	1	ON	ON	A3A+/GRHL3+
TACTTACCATCTGGGC-8	3	0	0	OFF	0	ON	OFF	A3A+/GRHL3-
TACTTACGTCCACACG-8	0	0	0	OFF	0	OFF	OFF	A3A-/GRHL3-
TACTTACGTGGCCACT-8	1	0	1	ON	1	ON	ON	A3A+/GRHL3+
TAGAGTCAGTACGTCT-8	0	0	1	ON	1	OFF	ON	A3A-/GRHL3+
TAGAGTCTCATACGAC-8	25	0	1	ON	0	ON	OFF	A3A+/GRHL3+
TAGATCGCATCTGCGG-8	0	0	0	OFF	0	OFF	OFF	A3A-/GRHL3-
TAGGAGGCAAAGACTA-8	0	0	0	OFF	0	OFF	OFF	A3A-/GRHL3-
TAGGAGGCAGCTTCCT-8	27	0	1	ON	1	ON	ON	A3A+/GRHL3+
TAGGGTTAGCTTAAGA-8	0	0	0	OFF	0	OFF	OFF	A3A-/GRHL3-
TAGGGTTGTAACCCTA-8	29	1	1	ON	1	ON	ON	A3A+/GRHL3+
TAGGTACAGGCGACAT-8	12	0	1	ON	1	ON	ON	A3A+/GRHL3+
TAGGTACGTAGCGCCT-8	33	0	1	ON	1	ON	ON	A3A+/GRHL3+
TAGGTTGCATCCAATG-8	0	0	0	OFF	0	OFF	OFF	A3A-/GRHL3-
TAGTGCAAGTGGATTA-8	16	0	1	ON	1	ON	ON	A3A+/GRHL3+
TAGTGCAGTTGTGGAG-8	4	0	1	ON	0	ON	OFF	A3A+/GRHL3+
TATATCCTCTCCTGTG-8	1	0	1	ON	1	ON	ON	A3A+/GRHL3+
TATCAGGTCCGCGAGT-8	0	0	0	OFF	0	OFF	OFF	A3A-/GRHL3-
TATCCTACAGGACTTT-8	0	0	1	ON	1	OFF	ON	A3A-/GRHL3+
TATCGCCGTGCTAGCC-8	0	0	1	ON	0	OFF	OFF	A3A-/GRHL3+
TATCGCCTCAAATGCC-8	0	0	0	OFF	0	OFF	OFF	A3A-/GRHL3-
TATCTTGAGAGCACTG-8	11	0	1	ON	0	ON	OFF	A3A+/GRHL3+
TATCTTGTCCTCATAT-8	0	0	0	OFF	0	OFF	OFF	A3A-/GRHL3-
TATGTTCTCGACGCTG-8	8	1	1	ON	1	ON	ON	A3A+/GRHL3+
TATTCCACAAATGGTA-8	1	0	1	ON	1	ON	ON	A3A+/GRHL3+
TATTCCACACCGAATT-8	30	0	1	ON	1	ON	ON	A3A+/GRHL3+
TATTGGGCAATCACGT-8	0	0	0	OFF	0	OFF	OFF	A3A-/GRHL3-
TATTTCGTCGGTCGAC-8	0	0	1	ON	1	OFF	ON	A3A-/GRHL3+
TCAAGACTCAGTAGGG-8	3	0	1	ON	1	ON	ON	A3A+/GRHL3+
TCAAGCATCAGAACCT-8	62	0	1	ON	1	ON	ON	A3A+/GRHL3+
TCAATCTGTACTTGTG-8	38	0	1	ON	1	ON	ON	A3A+/GRHL3+
TCACACCAGTCATCCA-8	0	0	1	ON	1	OFF	ON	A3A-/GRHL3+
TCACACCAGTTCCAGT-8	15	0	1	ON	1	ON	ON	A3A+/GRHL3+
TCACACCCAATTGAAG-8	3	0	1	ON	1	ON	ON	A3A+/GRHL3+
TCACACCGTGAATTAG-8	0	0	1	ON	0	OFF	OFF	A3A-/GRHL3+
TCACTATGTTGCTCGG-8	18	0	1	ON	1	ON	ON	A3A+/GRHL3+
TCACTCGAGCTGTCCG-8	1	1	1	ON	0	ON	OFF	A3A+/GRHL3+
TCACTCGAGGGTCACA-8	0	0	0	OFF	0	OFF	OFF	A3A-/GRHL3-
TCACTCGGTATCGCGC-8	0	0	0	OFF	0	OFF	OFF	A3A-/GRHL3-
TCAGCAATCAAAGCCT-8	19	0	1	ON	1	ON	ON	A3A+/GRHL3+
TCAGCCTAGTTGGAGC-8	38	2	1	ON	1	ON	ON	A3A+/GRHL3+
TCAGGTACACCGGCTA-8	6	0	1	ON	1	ON	ON	A3A+/GRHL3+
TCATATCTCTCGCCTA-8	5	0	1	ON	0	ON	OFF	A3A+/GRHL3+
TCATCATGTAACACCT-8	29	3	1	ON	1	ON	ON	A3A+/GRHL3+
TCATCATTCCGCACTT-8	6	0	1	ON	1	ON	ON	A3A+/GRHL3+
TCATCCGAGCAGAAAG-8	0	0	0	OFF	0	OFF	OFF	A3A-/GRHL3-
TCATCCGAGGTACAGC-8	6	0	1	ON	0	ON	OFF	A3A+/GRHL3+
TCATCCGAGTCCCAAT-8	0	0	0	OFF	0	OFF	OFF	A3A-/GRHL3-
TCATCCGAGTCTCGTA-8	22	1	1	ON	1	ON	ON	A3A+/GRHL3+
TCATGAGTCCTTCTAA-8	0	0	0	OFF	0	OFF	OFF	A3A-/GRHL3-
TCATGAGTCGTGTGAT-8	1	0	1	ON	0	ON	OFF	A3A+/GRHL3+
TCATGCCGTGGACCTC-8	24	1	1	ON	1	ON	ON	A3A+/GRHL3+
TCATGCCTCATGCCCT-8	9	0	1	ON	1	ON	ON	A3A+/GRHL3+
TCATTCAGTGCAACGA-8	3	0	1	ON	1	ON	ON	A3A+/GRHL3+
TCATTCATCTCGGCTT-8	7	2	1	ON	1	ON	ON	A3A+/GRHL3+
TCATTTGAGATGGGCT-8	0	0	0	OFF	0	OFF	OFF	A3A-/GRHL3-
TCATTTGCAAGCACCC-8	52	0	1	ON	1	ON	ON	A3A+/GRHL3+
TCATTTGCAAGCTACT-8	2	0	1	ON	0	ON	OFF	A3A+/GRHL3+
TCCACGTAGAGTTGTA-8	9	0	1	ON	0	ON	OFF	A3A+/GRHL3+
TCCACGTCAACTCGAT-8	0	0	0	OFF	0	OFF	OFF	A3A-/GRHL3-
TCCACGTTCACGATCA-8	0	0	1	ON	1	OFF	ON	A3A-/GRHL3+
TCCAGAAAGCTGTTCA-8	0	0	0	OFF	0	OFF	OFF	A3A-/GRHL3-
TCCATGCCAAATGCGG-8	0	0	0	OFF	0	OFF	OFF	A3A-/GRHL3-
TCCATGCGTGAGTGAC-8	6	0	1	ON	1	ON	ON	A3A+/GRHL3+
TCCCACAAGGGTATAT-8	0	0	0	OFF	0	OFF	OFF	A3A-/GRHL3-
TCCCAGTGTCTTACTT-8	0	0	0	OFF	0	OFF	OFF	A3A-/GRHL3-
TCCCATGCAAAGCAAT-8	8	0	1	ON	1	ON	ON	A3A+/GRHL3+
TCCCATGGTATCGCGC-8	10	2	1	ON	1	ON	ON	A3A+/GRHL3+
TCCGGGAAGCAACTCT-8	0	0	0	OFF	0	OFF	OFF	A3A-/GRHL3-
TCCGTGTTCCACGTAA-8	4	0	1	ON	1	ON	ON	A3A+/GRHL3+
TCCTAATAGGAAAGGT-8	1	1	1	ON	0	ON	OFF	A3A+/GRHL3+
TCCTAATGTATTCCTT-8	0	0	0	OFF	0	OFF	OFF	A3A-/GRHL3-
TCCTAATGTCCTGAAT-8	36	0	1	ON	1	ON	ON	A3A+/GRHL3+
TCCTAATGTCGGTACC-8	7	0	1	ON	1	ON	ON	A3A+/GRHL3+
TCCTAATTCCGAAGGA-8	0	0	0	OFF	0	OFF	OFF	A3A-/GRHL3-
TCCTCGAAGACTAAGT-8	0	0	0	OFF	0	OFF	OFF	A3A-/GRHL3-
TCCTCGAGTTCTCGCT-8	9	1	1	ON	1	ON	ON	A3A+/GRHL3+
TCCTCTTTCGGCCCAA-8	0	0	0	OFF	0	OFF	OFF	A3A-/GRHL3-
TCCTTTCAGTCGAAAT-8	0	0	0	OFF	0	OFF	OFF	A3A-/GRHL3-
TCCTTTCTCCATAGAC-8	27	1	1	ON	0	ON	OFF	A3A+/GRHL3+
TCGACCTTCACCCTCA-8	3	1	1	ON	0	ON	OFF	A3A+/GRHL3+
TCGACGGCATGTGGCC-8	0	0	0	OFF	0	OFF	OFF	A3A-/GRHL3-
TCGACGGCATTGAGGG-8	0	0	0	OFF	0	OFF	OFF	A3A-/GRHL3-
TCGATTTAGACGAAGA-8	0	1	0	OFF	0	OFF	OFF	A3A-/GRHL3-
TCGATTTAGGCCTGAA-8	19	1	1	ON	1	ON	ON	A3A+/GRHL3+
TCGCTTGAGACAGCTG-8	0	0	1	ON	0	OFF	OFF	A3A-/GRHL3+
TCGGATAAGTTGAAGT-8	12	0	1	ON	1	ON	ON	A3A+/GRHL3+
TCGGGACCAACAGCTT-8	2	0	1	ON	1	ON	ON	A3A+/GRHL3+
TCGGGACCATGGAATA-8	7	0	1	ON	1	ON	ON	A3A+/GRHL3+
TCGGGCATCATTTGCT-8	8	1	1	ON	1	ON	ON	A3A+/GRHL3+
TCGGTCTAGTAAGAGG-8	0	0	1	ON	1	OFF	ON	A3A-/GRHL3+
TCGTGCTTCGCTCCTA-8	1	0	1	ON	0	ON	OFF	A3A+/GRHL3+
TCTACCGTCGGCCTTT-8	0	0	0	OFF	0	OFF	OFF	A3A-/GRHL3-
TCTATACCACAAGCTT-8	2	0	0	OFF	0	ON	OFF	A3A+/GRHL3-
TCTATCAAGCCGAATG-8	69	0	1	ON	1	ON	ON	A3A+/GRHL3+
TCTCCGAAGCATGAAT-8	0	0	0	OFF	0	OFF	OFF	A3A-/GRHL3-
TCTCTGGGTAGTGATA-8	1	0	0	OFF	0	ON	OFF	A3A+/GRHL3-
TCTGCCAGTAAGTTGA-8	2	0	1	ON	0	ON	OFF	A3A+/GRHL3+
TCTGGCTAGAGGTTTA-8	16	0	1	ON	1	ON	ON	A3A+/GRHL3+
TCTGGCTTCCCAGGAC-8	20	3	1	ON	0	ON	OFF	A3A+/GRHL3+
TCTTAGTAGAAACTGT-8	0	0	1	ON	0	OFF	OFF	A3A-/GRHL3+
TCTTAGTAGGACCCAA-8	0	0	0	OFF	0	OFF	OFF	A3A-/GRHL3-
TCTTAGTGTTGTTGAC-8	5	0	1	ON	1	ON	ON	A3A+/GRHL3+
TCTTAGTTCTTCGACC-8	0	0	0	OFF	0	OFF	OFF	A3A-/GRHL3-
TCTTGCGAGCCTGTGC-8	5	0	1	ON	0	ON	OFF	A3A+/GRHL3+
TGAATGCAGCTAGCCC-8	30	3	1	ON	1	ON	ON	A3A+/GRHL3+
TGAATGCGTTAGTTCG-8	5	1	1	ON	0	ON	OFF	A3A+/GRHL3+
TGACAGTTCCTCTAGC-8	11	0	1	ON	1	ON	ON	A3A+/GRHL3+
TGACAGTTCTGTCCCA-8	1	0	1	ON	0	ON	OFF	A3A+/GRHL3+
TGACCCTCAACCAATC-8	0	0	0	OFF	0	OFF	OFF	A3A-/GRHL3-
TGACCCTGTGCGAACA-8	0	0	0	OFF	0	OFF	OFF	A3A-/GRHL3-
TGACCCTTCAACGAGG-8	0	0	0	OFF	0	OFF	OFF	A3A-/GRHL3-
TGACGCGAGTAGGAAG-8	0	0	0	OFF	0	OFF	OFF	A3A-/GRHL3-
TGAGACTGTTGGGCCT-8	0	0	1	ON	1	OFF	ON	A3A-/GRHL3+
TGAGACTGTTGTCATG-8	6	2	1	ON	0	ON	OFF	A3A+/GRHL3+
TGAGCATAGTTGCATC-8	9	0	1	ON	1	ON	ON	A3A+/GRHL3+
TGAGCGCCAACAGAGC-8	0	0	0	OFF	0	OFF	OFF	A3A-/GRHL3-
TGAGCGCCAATAAGGT-8	0	0	0	OFF	0	OFF	OFF	A3A-/GRHL3-
TGAGGAGCACAAATCC-8	115	1	1	ON	1	ON	ON	A3A+/GRHL3+
TGAGGGAAGTCACACT-8	37	2	1	ON	0	ON	OFF	A3A+/GRHL3+
TGAGGTTCACACGGAA-8	8	0	1	ON	1	ON	ON	A3A+/GRHL3+
TGATCAGCAGCGGTTC-8	0	0	0	OFF	0	OFF	OFF	A3A-/GRHL3-
TGATGGTAGCGTGCCT-8	1	1	0	OFF	0	ON	OFF	A3A+/GRHL3-
TGATTCTGTTACACAC-8	0	0	0	OFF	0	OFF	OFF	A3A-/GRHL3-
TGCAGATAGATTCGCT-8	6	0	1	ON	0	ON	OFF	A3A+/GRHL3+
TGCAGGCGTAGATCCT-8	1	0	0	OFF	0	ON	OFF	A3A+/GRHL3-
TGCAGTAGTCAGTCTA-8	0	0	0	OFF	0	OFF	OFF	A3A-/GRHL3-
TGCATCCCACTCAGAT-8	0	0	1	ON	1	OFF	ON	A3A-/GRHL3+
TGCATGATCAGCCCAG-8	0	0	1	ON	1	OFF	ON	A3A-/GRHL3+
TGCCGAGGTTCGGACC-8	0	0	1	ON	0	OFF	OFF	A3A-/GRHL3+
TGCGACGAGTACGTCT-8	4	1	1	ON	0	ON	OFF	A3A+/GRHL3+
TGCGACGAGTGATAGT-8	0	0	1	ON	1	OFF	ON	A3A-/GRHL3+
TGCGGGTTCACTCTTA-8	16	0	1	ON	1	ON	ON	A3A+/GRHL3+
TGCTCGTCACGAGGTA-8	0	0	0	OFF	0	OFF	OFF	A3A-/GRHL3-
TGCTCGTTCCCATTCG-8	0	3	0	OFF	0	OFF	OFF	A3A-/GRHL3-
TGCTCGTTCGCCGAAC-8	116	0	1	ON	1	ON	ON	A3A+/GRHL3+
TGCTGAACAAGATGTA-8	0	0	0	OFF	0	OFF	OFF	A3A-/GRHL3-
TGGAACTCAGCACAAG-8	0	0	1	ON	0	OFF	OFF	A3A-/GRHL3+
TGGAGGAGTCATTGCA-8	0	0	0	OFF	0	OFF	OFF	A3A-/GRHL3-
TGGATCAAGGTCCCTG-8	78	0	1	ON	1	ON	ON	A3A+/GRHL3+
TGGATCAGTCTCTCTG-8	7	0	1	ON	0	ON	OFF	A3A+/GRHL3+
TGGATGTGTTGGGCCT-8	2	1	1	ON	1	ON	ON	A3A+/GRHL3+
TGGGAAGAGACTTCGT-8	0	0	0	OFF	0	OFF	OFF	A3A-/GRHL3-
TGGGATTAGGTTCATC-8	12	1	1	ON	1	ON	ON	A3A+/GRHL3+
TGGGATTGTCATCGGC-8	7	2	1	ON	1	ON	ON	A3A+/GRHL3+
TGGGATTTCGCTACAA-8	0	0	1	ON	1	OFF	ON	A3A-/GRHL3+
TGGGCGTCAAAGGAGA-8	2	1	0	OFF	0	ON	OFF	A3A+/GRHL3-
TGGGTTATCCAGCCTT-8	0	0	0	OFF	0	OFF	OFF	A3A-/GRHL3-
TGGTGATGTGAGAACC-8	16	0	1	ON	0	ON	OFF	A3A+/GRHL3+
TGGTGATTCGCTCCTA-8	1	0	1	ON	1	ON	ON	A3A+/GRHL3+
TGGTTAGAGCCACTCG-8	7	0	1	ON	0	ON	OFF	A3A+/GRHL3+
TGTACAGTCCATTCGC-8	3	0	1	ON	1	ON	ON	A3A+/GRHL3+
TGTACAGTCGCAACAT-8	6	0	1	ON	1	ON	ON	A3A+/GRHL3+
TGTAGACGTGTACAGG-8	1	0	1	ON	1	ON	ON	A3A+/GRHL3+
TGTCAGACAAAGGCGT-8	0	0	0	OFF	0	OFF	OFF	A3A-/GRHL3-
TGTCAGACATTGGGAG-8	45	2	1	ON	1	ON	ON	A3A+/GRHL3+
TGTCCCACAGCTATAC-8	3	0	1	ON	1	ON	ON	A3A+/GRHL3+
TGTCCTGGTATCGTTG-8	12	0	1	ON	1	ON	ON	A3A+/GRHL3+
TGTCCTGTCCAAGCAT-8	0	1	0	OFF	0	OFF	OFF	A3A-/GRHL3-
TGTGAGTAGGTTGACG-8	17	0	1	ON	1	ON	ON	A3A+/GRHL3+
TGTGAGTGTGTCTTGA-8	11	0	1	ON	1	ON	ON	A3A+/GRHL3+
TGTGGCGCAGACCAGA-8	27	0	1	ON	1	ON	ON	A3A+/GRHL3+
TGTTCATCATCATGAC-8	12	0	1	ON	1	ON	ON	A3A+/GRHL3+
TGTTCCGAGCTGAAGC-8	5	1	1	ON	0	ON	OFF	A3A+/GRHL3+
TGTTCTATCCAAGAGG-8	0	0	0	OFF	0	OFF	OFF	A3A-/GRHL3-
TGTTCTATCGGTAGGA-8	0	0	0	OFF	0	OFF	OFF	A3A-/GRHL3-
TGTTGAGAGCTTCGTA-8	6	0	1	ON	0	ON	OFF	A3A+/GRHL3+
TGTTTGTAGGAAGAAC-8	0	0	1	ON	1	OFF	ON	A3A-/GRHL3+
TTACAGGCAAAGGAGA-8	0	0	0	OFF	0	OFF	OFF	A3A-/GRHL3-
TTACCATAGGACATCG-8	0	0	1	ON	0	OFF	OFF	A3A-/GRHL3+
TTACCGCAGACGTCCC-8	0	0	1	ON	1	OFF	ON	A3A-/GRHL3+
TTACCGCGTAATTAGG-8	0	0	1	ON	0	OFF	OFF	A3A-/GRHL3+
TTACGCCCAATTCTTC-8	0	0	1	ON	1	OFF	ON	A3A-/GRHL3+
TTACGCCTCTTAGGAC-8	63	0	1	ON	1	ON	ON	A3A+/GRHL3+
TTACTGTCAGAGGAAA-8	0	0	1	ON	0	OFF	OFF	A3A-/GRHL3+
TTAGGGTCATTGGGAG-8	31	0	1	ON	1	ON	ON	A3A+/GRHL3+
TTAGTCTAGGTCTACT-8	0	0	0	OFF	0	OFF	OFF	A3A-/GRHL3-
TTCACCGCACACGCCA-8	0	0	0	OFF	0	OFF	OFF	A3A-/GRHL3-
TTCACCGCAGAGAAAG-8	0	0	0	OFF	0	OFF	OFF	A3A-/GRHL3-
TTCACGCAGTACTGGG-8	19	0	1	ON	1	ON	ON	A3A+/GRHL3+
TTCACGCAGTGCAGGT-8	40	0	1	ON	1	ON	ON	A3A+/GRHL3+
TTCAGGAAGTCTAACC-8	10	0	1	ON	1	ON	ON	A3A+/GRHL3+
TTCATGTTCGGATACT-8	0	0	1	ON	1	OFF	ON	A3A-/GRHL3+
TTCATTGTCCAATGCA-8	16	0	1	ON	1	ON	ON	A3A+/GRHL3+
TTCATTGTCGCCCAGA-8	20	0	1	ON	1	ON	ON	A3A+/GRHL3+
TTCCTAAGTTCACGAT-8	0	2	1	ON	0	OFF	OFF	A3A-/GRHL3+
TTCCTTCAGTCGGCAA-8	41	2	1	ON	1	ON	ON	A3A+/GRHL3+
TTCGATTGTTAACAGA-8	0	0	0	OFF	0	OFF	OFF	A3A-/GRHL3-
TTCGCTGGTCGCGTTG-8	0	0	1	ON	0	OFF	OFF	A3A-/GRHL3+
TTCGGTCTCAGCTAGT-8	2	0	0	OFF	0	ON	OFF	A3A+/GRHL3-
TTCTAACGTTTCGACA-8	1	0	1	ON	0	ON	OFF	A3A+/GRHL3+
TTCTAACTCACTACTT-8	8	0	1	ON	1	ON	ON	A3A+/GRHL3+
TTCTAGTAGCTGTCCG-8	3	0	1	ON	0	ON	OFF	A3A+/GRHL3+
TTCTAGTGTCACCACG-8	35	1	1	ON	1	ON	ON	A3A+/GRHL3+
TTCTCTCAGGGCCTCT-8	9	0	1	ON	1	ON	ON	A3A+/GRHL3+
TTCTCTCTCCTCACCA-8	10	0	1	ON	1	ON	ON	A3A+/GRHL3+
TTCTGTACAGCTTTCC-8	0	0	0	OFF	0	OFF	OFF	A3A-/GRHL3-
TTCTGTAGTGAACGGT-8	0	0	0	OFF	0	OFF	OFF	A3A-/GRHL3-
TTCTGTAGTTATTCTC-8	0	0	0	OFF	0	OFF	OFF	A3A-/GRHL3-
TTCTTCCAGGCAATGC-8	0	0	0	OFF	0	OFF	OFF	A3A-/GRHL3-
TTCTTCCTCTACACAG-8	0	0	0	OFF	0	OFF	OFF	A3A-/GRHL3-
TTGACCCAGCTAAACA-8	9	0	1	ON	1	ON	ON	A3A+/GRHL3+
TTGATGGAGAGAGGTA-8	65	0	1	ON	1	ON	ON	A3A+/GRHL3+
TTGCATTAGCAACAAT-8	3	1	1	ON	0	ON	OFF	A3A+/GRHL3+
TTGCCTGTCCACGTAA-8	0	0	0	OFF	0	OFF	OFF	A3A-/GRHL3-
TTGCCTGTCTTTCTAG-8	23	0	1	ON	1	ON	ON	A3A+/GRHL3+
TTGCGTCCAGCCGTTG-8	0	0	0	OFF	0	OFF	OFF	A3A-/GRHL3-
TTGCTGCCAAGTCCCG-8	0	0	0	OFF	0	OFF	OFF	A3A-/GRHL3-
TTGGATGGTGGGCTCT-8	3	0	1	ON	0	ON	OFF	A3A+/GRHL3+
TTGGGCGGTTAAACAG-8	0	0	1	ON	1	OFF	ON	A3A-/GRHL3+
TTGGGTAAGGATAATC-8	4	0	1	ON	1	ON	ON	A3A+/GRHL3+
TTGGGTACAGCTCTGG-8	18	0	1	ON	1	ON	ON	A3A+/GRHL3+
TTGTGGACACTACAGT-8	13	0	1	ON	1	ON	ON	A3A+/GRHL3+
TTGTGGATCGTTCTGC-8	0	0	1	ON	1	OFF	ON	A3A-/GRHL3+
TTGTGTTCACCATTCC-8	0	0	0	OFF	0	OFF	OFF	A3A-/GRHL3-
TTGTTCAAGGGTACAC-8	34	0	1	ON	1	ON	ON	A3A+/GRHL3+
TTGTTCAAGTTCCAGT-8	0	0	0	OFF	0	OFF	OFF	A3A-/GRHL3-
TTGTTGTCATATCTGG-8	6	1	1	ON	1	ON	ON	A3A+/GRHL3+
TTGTTTGAGGTCGTCC-8	2	0	1	ON	1	ON	ON	A3A+/GRHL3+
TTGTTTGGTTCTTGCC-8	4	0	0	OFF	0	ON	OFF	A3A+/GRHL3-
TTTACCATCGACCATA-8	0	0	0	OFF	0	OFF	OFF	A3A-/GRHL3-
TTTACTGCAAAGTATG-8	0	0	1	ON	1	OFF	ON	A3A-/GRHL3+
TTTAGTCCAACTGATC-8	10	1	1	ON	0	ON	OFF	A3A+/GRHL3+
TTTAGTCCAATTGAAG-8	2	0	1	ON	1	ON	ON	A3A+/GRHL3+
TTTAGTCGTCCACGCA-8	0	0	0	OFF	0	OFF	OFF	A3A-/GRHL3-
TTTCACAGTCGAGCAA-8	1	1	1	ON	0	ON	OFF	A3A+/GRHL3+
TTTCCTCAGCTTCTAG-8	1	0	1	ON	1	ON	ON	A3A+/GRHL3+
TTTCGATAGAGCATAT-8	2	0	0	OFF	1	ON	ON	A3A+/GRHL3-
TTTCGATGTTCACGAT-8	0	0	0	OFF	0	OFF	OFF	A3A-/GRHL3-
TTTCGATTCGAACGGA-8	1	0	1	ON	1	ON	ON	A3A+/GRHL3+
TTTGACTAGATCCTAC-8	0	0	0	OFF	0	OFF	OFF	A3A-/GRHL3-
TTTGGTTCAGCCATTA-8	0	0	0	OFF	0	OFF	OFF	A3A-/GRHL3-
TTTGGTTCATGGCACC-8	12	0	1	ON	0	ON	OFF	A3A+/GRHL3+
TTTGTTGGTTTGTTGG-8	0	0	0	OFF	0	OFF	OFF	A3A-/GRHL3-
AAACCCAGTAGGATAT-10	1	0	1	ON	0	ON	OFF	A3A+/GRHL3+
AAACGAAGTTACCGTA-10	0	0	1	ON	0	OFF	OFF	A3A-/GRHL3+
AAAGAACGTACTCGAT-10	0	0	1	ON	0	OFF	OFF	A3A-/GRHL3+
AACAGGGGTCTTGGTA-10	0	0	0	OFF	0	OFF	OFF	A3A-/GRHL3-
AACCACAGTGATCATC-10	0	0	0	OFF	0	OFF	OFF	A3A-/GRHL3-
AACCATGAGAAGCCAC-10	0	0	1	ON	1	OFF	ON	A3A-/GRHL3+
AACGTCACATATGGCT-10	0	0	0	OFF	0	OFF	OFF	A3A-/GRHL3-
AATCGACCAGAACTCT-10	0	0	1	ON	0	OFF	OFF	A3A-/GRHL3+
AATGAAGAGCTCGGCT-10	0	0	0	OFF	1	OFF	ON	A3A-/GRHL3-
AATGGAAAGGCAATGC-10	0	0	0	OFF	0	OFF	OFF	A3A-/GRHL3-
AATTCCTAGAATCGTA-10	17	1	1	ON	0	ON	OFF	A3A+/GRHL3+
AATTCCTAGCACAAAT-10	0	0	0	OFF	0	OFF	OFF	A3A-/GRHL3-
AATTCCTGTCTTTATC-10	0	0	0	OFF	0	OFF	OFF	A3A-/GRHL3-
ACAACCAAGCTACAAA-10	0	0	0	OFF	0	OFF	OFF	A3A-/GRHL3-
ACAGCCGAGGGACAGG-10	0	0	1	ON	0	OFF	OFF	A3A-/GRHL3+
ACATTTCTCCTAACAG-10	0	0	0	OFF	0	OFF	OFF	A3A-/GRHL3-
ACCAAACTCTTCACGC-10	9	1	1	ON	1	ON	ON	A3A+/GRHL3+
ACCTGAATCGCCGAGT-10	0	0	0	OFF	0	OFF	OFF	A3A-/GRHL3-
ACGATCATCGCATTAG-10	0	0	0	OFF	0	OFF	OFF	A3A-/GRHL3-
ACGGGTCCAGCTTCCT-10	0	0	0	OFF	0	OFF	OFF	A3A-/GRHL3-
ACGGTCGGTACCCAGC-10	0	0	0	OFF	0	OFF	OFF	A3A-/GRHL3-
ACGTACATCGAGAATA-10	0	1	0	OFF	0	OFF	OFF	A3A-/GRHL3-
ACGTCCTAGTGTACCT-10	0	0	0	OFF	1	OFF	ON	A3A-/GRHL3-
ACGTTCCGTGCGAGTA-10	0	0	0	OFF	0	OFF	OFF	A3A-/GRHL3-
ACTCCCAGTCCAATCA-10	5	0	1	ON	0	ON	OFF	A3A+/GRHL3+
ACTCTCGTCCGTCAAA-10	1	0	0	OFF	0	ON	OFF	A3A+/GRHL3-
ACTGTCCTCACAGAGG-10	0	0	0	OFF	0	OFF	OFF	A3A-/GRHL3-
ACTGTGACAGTGTGGA-10	0	0	1	ON	0	OFF	OFF	A3A-/GRHL3+
AGACCCGCAGAGAATT-10	0	1	1	ON	0	OFF	OFF	A3A-/GRHL3+
AGAGAGCAGTAGGATT-10	0	0	0	OFF	0	OFF	OFF	A3A-/GRHL3-
AGATGCTCAAGATGTA-10	0	0	0	OFF	0	OFF	OFF	A3A-/GRHL3-
AGCCAATCACCCAACG-10	0	0	0	OFF	0	OFF	OFF	A3A-/GRHL3-
AGCCAATGTAGATGTA-10	0	0	0	OFF	0	OFF	OFF	A3A-/GRHL3-
AGCCAGCAGGAACGAA-10	0	0	0	OFF	0	OFF	OFF	A3A-/GRHL3-
AGCGATTCACATATGC-10	32	1	1	ON	1	ON	ON	A3A+/GRHL3+
AGCGATTGTGAATGAT-10	2	0	1	ON	1	ON	ON	A3A+/GRHL3+
AGCGATTTCATTGTTC-10	7	1	1	ON	0	ON	OFF	A3A+/GRHL3+
AGCGCCAAGCCAAGGT-10	36	1	1	ON	1	ON	ON	A3A+/GRHL3+
AGCGCTGTCAATCTCT-10	0	0	0	OFF	0	OFF	OFF	A3A-/GRHL3-
AGCGTATGTAAGGCCA-10	0	1	1	ON	0	OFF	OFF	A3A-/GRHL3+
AGCGTATTCAAGAGTA-10	0	0	0	OFF	0	OFF	OFF	A3A-/GRHL3-
AGGAAATAGACTCATC-10	0	0	0	OFF	0	OFF	OFF	A3A-/GRHL3-
AGGAAATGTTGCCGCA-10	0	0	0	OFF	0	OFF	OFF	A3A-/GRHL3-
AGGAATACACGTGTGC-10	0	1	0	OFF	0	OFF	OFF	A3A-/GRHL3-
AGGACGATCGAAGAAT-10	0	0	0	OFF	0	OFF	OFF	A3A-/GRHL3-
AGGAGGTAGTACAACA-10	75	1	1	ON	1	ON	ON	A3A+/GRHL3+
AGGATAAGTGAGTAGC-10	1	0	0	OFF	1	ON	ON	A3A+/GRHL3-
AGGATCTCAACACGAG-10	0	0	0	OFF	0	OFF	OFF	A3A-/GRHL3-
AGGATCTTCGTTCTGC-10	0	0	0	OFF	0	OFF	OFF	A3A-/GRHL3-
AGGGTTTAGATTGGGC-10	0	0	0	OFF	0	OFF	OFF	A3A-/GRHL3-
AGGTAGGGTCATAGTC-10	6	0	1	ON	0	ON	OFF	A3A+/GRHL3+
AGGTCTACAGGTTTAC-10	0	0	0	OFF	0	OFF	OFF	A3A-/GRHL3-
AGTACCAGTGATCATC-10	0	0	1	ON	1	OFF	ON	A3A-/GRHL3+
AGTCATGGTATCTCGA-10	0	0	0	OFF	0	OFF	OFF	A3A-/GRHL3-
AGTTCGAGTTACGATC-10	0	0	0	OFF	0	OFF	OFF	A3A-/GRHL3-
AGTTCGATCATCACTT-10	0	0	0	OFF	0	OFF	OFF	A3A-/GRHL3-
ATAGAGACAGCGGATA-10	0	0	0	OFF	1	OFF	ON	A3A-/GRHL3-
ATAGGCTTCCTAGCGG-10	0	0	0	OFF	0	OFF	OFF	A3A-/GRHL3-
ATCACAGAGATAACGT-10	0	2	0	OFF	0	OFF	OFF	A3A-/GRHL3-
ATCACGATCAAGAGGC-10	0	0	0	OFF	0	OFF	OFF	A3A-/GRHL3-
ATCACTTAGTCACTGT-10	0	0	0	OFF	0	OFF	OFF	A3A-/GRHL3-
ATCATTCGTTAAGCAA-10	0	0	0	OFF	0	OFF	OFF	A3A-/GRHL3-
ATCCGTCTCGTGTCAA-10	0	0	0	OFF	0	OFF	OFF	A3A-/GRHL3-
ATCGATGTCGAACCTA-10	0	0	0	OFF	0	OFF	OFF	A3A-/GRHL3-
ATCGGCGTCTAGTGTG-10	0	0	0	OFF	0	OFF	OFF	A3A-/GRHL3-
ATCTCTATCAAGATAG-10	0	0	0	OFF	0	OFF	OFF	A3A-/GRHL3-
ATCTTCACAGAAGTTA-10	0	0	0	OFF	0	OFF	OFF	A3A-/GRHL3-
ATGAGGGTCTCGCCTA-10	0	0	0	OFF	0	OFF	OFF	A3A-/GRHL3-
ATGCCTCGTACGTACT-10	0	0	0	OFF	0	OFF	OFF	A3A-/GRHL3-
ATGGGTTCAGCACCCA-10	0	0	0	OFF	0	OFF	OFF	A3A-/GRHL3-
ATGTCCCGTTTACACG-10	0	0	0	OFF	0	OFF	OFF	A3A-/GRHL3-
ATTACCTCAATACCCA-10	0	0	0	OFF	0	OFF	OFF	A3A-/GRHL3-
ATTATCCGTTGTCTAG-10	5	4	0	OFF	0	ON	OFF	A3A+/GRHL3-
ATTCACTCAATCAAGA-10	0	0	1	ON	1	OFF	ON	A3A-/GRHL3+
ATTCAGGAGAAGGGAT-10	12	0	1	ON	1	ON	ON	A3A+/GRHL3+
ATTCCATTCCATTTAC-10	0	0	0	OFF	0	OFF	OFF	A3A-/GRHL3-
ATTGGGTGTCCACGCA-10	0	0	0	OFF	0	OFF	OFF	A3A-/GRHL3-
ATTGGGTGTCGACTGC-10	0	0	0	OFF	0	OFF	OFF	A3A-/GRHL3-
ATTGGGTTCGATTCCC-10	2	0	1	ON	0	ON	OFF	A3A+/GRHL3+
ATTTCACAGGTACTGG-10	0	0	0	OFF	0	OFF	OFF	A3A-/GRHL3-
ATTTCTGAGTTGCATC-10	0	0	0	OFF	0	OFF	OFF	A3A-/GRHL3-
CAAGAGGTCAGGGTAG-10	1	0	1	ON	0	ON	OFF	A3A+/GRHL3+
CAAGGGATCATTTACC-10	65	1	1	ON	1	ON	ON	A3A+/GRHL3+
CAATCGAGTGTGACCC-10	12	0	1	ON	1	ON	ON	A3A+/GRHL3+
CAATTTCAGATGGGCT-10	0	0	0	OFF	0	OFF	OFF	A3A-/GRHL3-
CACAGATTCCATTGCC-10	0	0	0	OFF	0	OFF	OFF	A3A-/GRHL3-
CACCAAATCCAAATGC-10	0	0	0	OFF	1	OFF	ON	A3A-/GRHL3-
CACCGTTCACGTAGAG-10	0	0	0	OFF	0	OFF	OFF	A3A-/GRHL3-
CACGTGGTCGTCAAAC-10	6	0	1	ON	0	ON	OFF	A3A+/GRHL3+
CACTGAAAGGTAAGTT-10	0	0	0	OFF	1	OFF	ON	A3A-/GRHL3-
CACTGGGAGGCTTCCG-10	0	0	0	OFF	0	OFF	OFF	A3A-/GRHL3-
CACTGGGTCGCTCATC-10	1	0	1	ON	0	ON	OFF	A3A+/GRHL3+
CAGAGCCAGGCTCAAG-10	0	0	0	OFF	1	OFF	ON	A3A-/GRHL3-
CAGAGCCTCCGGTTCT-10	3	0	1	ON	1	ON	ON	A3A+/GRHL3+
CAGTGCGTCCTACCGT-10	8	0	1	ON	1	ON	ON	A3A+/GRHL3+
CATACTTGTCATTGCA-10	0	0	0	OFF	0	OFF	OFF	A3A-/GRHL3-
CATAGACGTTCTCCAC-10	0	0	0	OFF	0	OFF	OFF	A3A-/GRHL3-
CATCCACCAAACACCT-10	7	0	1	ON	0	ON	OFF	A3A+/GRHL3+
CATCGCTAGAGGACTC-10	63	1	1	ON	1	ON	ON	A3A+/GRHL3+
CATCGCTTCCGAGAAG-10	0	0	0	OFF	0	OFF	OFF	A3A-/GRHL3-
CATCGGGAGAGGCCAT-10	1	0	0	OFF	1	ON	ON	A3A+/GRHL3-
CATCGGGCATGACTGT-10	0	0	0	OFF	0	OFF	OFF	A3A-/GRHL3-
CATCGTCAGAATCTAG-10	0	0	0	OFF	0	OFF	OFF	A3A-/GRHL3-
CATGCGGCACTCTAGA-10	0	1	1	ON	0	OFF	OFF	A3A-/GRHL3+
CATGCGGCAGCCCAGT-10	0	0	0	OFF	0	OFF	OFF	A3A-/GRHL3-
CATGCTCGTTACCTTT-10	0	0	0	OFF	0	OFF	OFF	A3A-/GRHL3-
CATGGATTCAGTGTCA-10	0	0	0	OFF	0	OFF	OFF	A3A-/GRHL3-
CATTCATAGGAACGAA-10	0	0	0	OFF	0	OFF	OFF	A3A-/GRHL3-
CATTCATTCTCTAGGA-10	0	0	0	OFF	0	OFF	OFF	A3A-/GRHL3-
CATTCCGGTCTTCATT-10	0	0	1	ON	0	OFF	OFF	A3A-/GRHL3+
CCAAGCGCAAGTCCCG-10	0	0	0	OFF	0	OFF	OFF	A3A-/GRHL3-
CCAAGCGTCGTGGACC-10	0	0	0	OFF	1	OFF	ON	A3A-/GRHL3-
CCAATGAAGGAGGCAG-10	0	1	1	ON	0	OFF	OFF	A3A-/GRHL3+
CCACAAACAAGAGATT-10	0	0	0	OFF	1	OFF	ON	A3A-/GRHL3-
CCACAAACAAGCTCTA-10	0	0	0	OFF	0	OFF	OFF	A3A-/GRHL3-
CCACACTCAGCTACTA-10	0	0	0	OFF	0	OFF	OFF	A3A-/GRHL3-
CCACACTCATGGTACT-10	4	0	1	ON	1	ON	ON	A3A+/GRHL3+
CCATCACAGTGACCTT-10	0	0	0	OFF	0	OFF	OFF	A3A-/GRHL3-
CCCTCTCTCCTAGCGG-10	0	0	0	OFF	1	OFF	ON	A3A-/GRHL3-
CCCTGATTCTGGACTA-10	0	0	0	OFF	0	OFF	OFF	A3A-/GRHL3-
CCCTTAGAGGGCAATC-10	0	0	0	OFF	0	OFF	OFF	A3A-/GRHL3-
CCGATCTAGAATAGTC-10	0	0	0	OFF	0	OFF	OFF	A3A-/GRHL3-
CCGGTAGCACGGCTAC-10	0	0	0	OFF	0	OFF	OFF	A3A-/GRHL3-
CCGTGAGCAGAATCGG-10	0	0	0	OFF	0	OFF	OFF	A3A-/GRHL3-
CCGTGAGTCAGCTCTC-10	0	0	0	OFF	0	OFF	OFF	A3A-/GRHL3-
CCTAACCAGTTCCGTA-10	0	1	1	ON	0	OFF	OFF	A3A-/GRHL3+
CCTACGTCAGTGTACT-10	0	0	0	OFF	0	OFF	OFF	A3A-/GRHL3-
CCTATCGGTGTTCAGT-10	0	0	0	OFF	0	OFF	OFF	A3A-/GRHL3-
CCTCCTCTCTGCTTAT-10	0	0	0	OFF	0	OFF	OFF	A3A-/GRHL3-
CCTCTAGGTCTGTGGC-10	0	0	0	OFF	0	OFF	OFF	A3A-/GRHL3-
CGAATTGGTACAAGTA-10	1	0	0	OFF	1	ON	ON	A3A+/GRHL3-
CGACAGCTCCATCACC-10	0	0	0	OFF	1	OFF	ON	A3A-/GRHL3-
CGAGTTATCTTGTTAC-10	0	0	0	OFF	0	OFF	OFF	A3A-/GRHL3-
CGATGCGCACTTCATT-10	58	3	1	ON	0	ON	OFF	A3A+/GRHL3+
CGCCAGAGTTTGTTCT-10	0	0	0	OFF	0	OFF	OFF	A3A-/GRHL3-
CGCGTGATCCGTGGTG-10	0	0	0	OFF	0	OFF	OFF	A3A-/GRHL3-
CGGAACCAGGTTGTTC-10	0	0	0	OFF	0	OFF	OFF	A3A-/GRHL3-
CGGAATTCAGGCAATG-10	0	0	0	OFF	0	OFF	OFF	A3A-/GRHL3-
CGGAGAAAGCCGTTAT-10	0	0	0	OFF	0	OFF	OFF	A3A-/GRHL3-
CGGCAGTTCTAAGCGT-10	0	0	0	OFF	0	OFF	OFF	A3A-/GRHL3-
CGGGACTTCTAGTCAG-10	0	0	0	OFF	0	OFF	OFF	A3A-/GRHL3-
CGGGCATGTTCCTAAG-10	0	0	0	OFF	0	OFF	OFF	A3A-/GRHL3-
CGTAATGAGATCGCTT-10	0	0	1	ON	0	OFF	OFF	A3A-/GRHL3+
CGTAGTACATCGATGT-10	0	0	0	OFF	0	OFF	OFF	A3A-/GRHL3-
CGTCAAAAGGCACTCC-10	0	0	0	OFF	0	OFF	OFF	A3A-/GRHL3-
CGTGCTTTCGAGAAAT-10	1	0	1	ON	0	ON	OFF	A3A+/GRHL3+
CGTTCTGAGCGCTGAA-10	0	0	0	OFF	0	OFF	OFF	A3A-/GRHL3-
CGTTGGGTCATCAGTG-10	0	0	0	OFF	0	OFF	OFF	A3A-/GRHL3-
CTAAGTGAGCACTCTA-10	0	0	1	ON	0	OFF	OFF	A3A-/GRHL3+
CTACATTCATATACCG-10	0	0	1	ON	0	OFF	OFF	A3A-/GRHL3+
CTACCCACAGATACTC-10	0	0	0	OFF	0	OFF	OFF	A3A-/GRHL3-
CTACCCAGTCAAACGG-10	12	2	1	ON	0	ON	OFF	A3A+/GRHL3+
CTACCCATCTGTTGGA-10	8	0	1	ON	1	ON	ON	A3A+/GRHL3+
CTACGGGGTAAGTTAG-10	0	0	0	OFF	0	OFF	OFF	A3A-/GRHL3-
CTACTATAGTACTCGT-10	0	0	0	OFF	0	OFF	OFF	A3A-/GRHL3-
CTACTATTCATTGGTG-10	0	0	0	OFF	0	OFF	OFF	A3A-/GRHL3-
CTATAGGCAATTGAGA-10	0	0	0	OFF	0	OFF	OFF	A3A-/GRHL3-
CTCAACCCAGAGTTCT-10	0	0	0	OFF	0	OFF	OFF	A3A-/GRHL3-
CTCAAGATCTCATGCC-10	2	1	1	ON	0	ON	OFF	A3A+/GRHL3+
CTCAGAAGTAGGAAAG-10	0	0	1	ON	0	OFF	OFF	A3A-/GRHL3+
CTCCATGTCCGTGGGT-10	0	0	0	OFF	1	OFF	ON	A3A-/GRHL3-
CTCCTCCTCTATTCGT-10	0	0	0	OFF	0	OFF	OFF	A3A-/GRHL3-
CTCTCAGAGTGTACAA-10	0	0	0	OFF	0	OFF	OFF	A3A-/GRHL3-
CTCTCAGGTGATACCT-10	55	0	1	ON	1	ON	ON	A3A+/GRHL3+
CTCTCGAGTTACTCAG-10	0	0	0	OFF	0	OFF	OFF	A3A-/GRHL3-
CTCTGGTGTGAGAACC-10	0	0	0	OFF	0	OFF	OFF	A3A-/GRHL3-
CTGAGGCAGAAACACT-10	0	0	0	OFF	0	OFF	OFF	A3A-/GRHL3-
CTGCCATAGTATGAAC-10	0	0	0	OFF	0	OFF	OFF	A3A-/GRHL3-
CTGGCAGGTGTGAGCA-10	11	0	0	OFF	0	ON	OFF	A3A+/GRHL3-
CTGTAGACACATGAAA-10	11	1	1	ON	0	ON	OFF	A3A+/GRHL3+
CTGTAGATCTGGTCAA-10	0	0	0	OFF	0	OFF	OFF	A3A-/GRHL3-
CTGTCGTGTTTGACAC-10	0	0	0	OFF	0	OFF	OFF	A3A-/GRHL3-
CTGTGAATCACCGGTG-10	0	0	0	OFF	0	OFF	OFF	A3A-/GRHL3-
CTTAGGAAGAGGTCAC-10	0	0	0	OFF	0	OFF	OFF	A3A-/GRHL3-
CTTCCGACATTCAGCA-10	0	0	0	OFF	0	OFF	OFF	A3A-/GRHL3-
CTTCCGATCCTCTCGA-10	0	0	0	OFF	0	OFF	OFF	A3A-/GRHL3-
CTTCTAAAGTCGGGAT-10	0	0	0	OFF	1	OFF	ON	A3A-/GRHL3-
CTTTCGGGTCGTAATC-10	19	0	1	ON	0	ON	OFF	A3A+/GRHL3+
GAACGTTCAGGTTTAC-10	0	0	0	OFF	0	OFF	OFF	A3A-/GRHL3-
GAACTGTCAGAAACCG-10	0	0	0	OFF	0	OFF	OFF	A3A-/GRHL3-
GAATAGAAGTGCTCAT-10	0	0	0	OFF	1	OFF	ON	A3A-/GRHL3-
GAATAGAGTACCGTCG-10	0	0	0	OFF	0	OFF	OFF	A3A-/GRHL3-
GAATCACAGGTACAAT-10	0	0	1	ON	0	OFF	OFF	A3A-/GRHL3+
GACAGCCGTGACTATC-10	0	0	0	OFF	0	OFF	OFF	A3A-/GRHL3-
GACATCAGTGTGCCTG-10	4	0	1	ON	0	ON	OFF	A3A+/GRHL3+
GACCCTTCAATTCTTC-10	0	0	0	OFF	0	OFF	OFF	A3A-/GRHL3-
GACTCTCGTACTCGCG-10	0	0	0	OFF	0	OFF	OFF	A3A-/GRHL3-
GAGACCCCACAGTATC-10	0	0	0	OFF	0	OFF	OFF	A3A-/GRHL3-
GAGCTGCGTGGACCTC-10	0	0	0	OFF	0	OFF	OFF	A3A-/GRHL3-
GAGTCATTCGTACACA-10	3	0	1	ON	1	ON	ON	A3A+/GRHL3+
GAGTTGTAGTAGCCAG-10	0	0	0	OFF	0	OFF	OFF	A3A-/GRHL3-
GATCCCTAGACTAAGT-10	0	0	0	OFF	0	OFF	OFF	A3A-/GRHL3-
GATCCCTAGCGTCAAG-10	0	0	0	OFF	0	OFF	OFF	A3A-/GRHL3-
GATGAGGAGATGCTGG-10	0	0	0	OFF	0	OFF	OFF	A3A-/GRHL3-
GATGCTATCTTACCAT-10	0	0	0	OFF	0	OFF	OFF	A3A-/GRHL3-
GATGGAGCACCAGCCA-10	22	0	1	ON	1	ON	ON	A3A+/GRHL3+
GATTCTTAGTGCTAGG-10	14	2	1	ON	0	ON	OFF	A3A+/GRHL3+
GATTCTTCAGGCCTGT-10	0	0	0	OFF	0	OFF	OFF	A3A-/GRHL3-
GATTGGTAGCCAAGTG-10	0	0	0	OFF	0	OFF	OFF	A3A-/GRHL3-
GCAACATAGAGCTGCA-10	0	0	0	OFF	0	OFF	OFF	A3A-/GRHL3-
GCAACATGTCCTGTCT-10	0	0	0	OFF	0	OFF	OFF	A3A-/GRHL3-
GCACGGTTCTCAATCT-10	0	0	0	OFF	0	OFF	OFF	A3A-/GRHL3-
GCACTAACAGCAGTAG-10	0	0	0	OFF	0	OFF	OFF	A3A-/GRHL3-
GCAGCCACATAGAGGC-10	0	0	0	OFF	0	OFF	OFF	A3A-/GRHL3-
GCAGCCAGTGGATCAG-10	0	0	0	OFF	0	OFF	OFF	A3A-/GRHL3-
GCAGCCAGTTGCGAAG-10	0	0	0	OFF	0	OFF	OFF	A3A-/GRHL3-
GCAGCTGAGTTGCCTA-10	0	0	0	OFF	0	OFF	OFF	A3A-/GRHL3-
GCAGTTACATGGTGGA-10	111	3	1	ON	1	ON	ON	A3A+/GRHL3+
GCATTAGTCGGTCTGG-10	0	0	0	OFF	0	OFF	OFF	A3A-/GRHL3-
GCCAGCACACACACGC-10	0	0	0	OFF	0	OFF	OFF	A3A-/GRHL3-
GCCGATGTCGCTAAAC-10	0	0	0	OFF	0	OFF	OFF	A3A-/GRHL3-
GCCGTGACAGGCCCTA-10	0	0	1	ON	1	OFF	ON	A3A-/GRHL3+
GCCGTGATCTGGACTA-10	0	0	0	OFF	0	OFF	OFF	A3A-/GRHL3-
GCGAGAACAACACAAA-10	0	0	0	OFF	1	OFF	ON	A3A-/GRHL3-
GCTACCTTCACGGGAA-10	0	0	0	OFF	0	OFF	OFF	A3A-/GRHL3-
GCTGAATGTAACGTTC-10	0	0	1	ON	0	OFF	OFF	A3A-/GRHL3+
GCTGCAGCAGTCACGC-10	19	0	1	ON	0	ON	OFF	A3A+/GRHL3+
GGACGTCGTCTACATG-10	0	0	0	OFF	0	OFF	OFF	A3A-/GRHL3-
GGAGGATCATTAAAGG-10	0	0	0	OFF	0	OFF	OFF	A3A-/GRHL3-
GGCACGTCAAGCACCC-10	0	0	0	OFF	0	OFF	OFF	A3A-/GRHL3-
GGCGTCACAAGAAATC-10	4	0	1	ON	0	ON	OFF	A3A+/GRHL3+
GGCTTGGAGGGTTAGC-10	0	0	0	OFF	0	OFF	OFF	A3A-/GRHL3-
GGCTTGGCATTGACCA-10	0	0	0	OFF	1	OFF	ON	A3A-/GRHL3-
GGCTTTCGTAGGACCA-10	0	0	0	OFF	0	OFF	OFF	A3A-/GRHL3-
GGCTTTCTCCTGATAG-10	0	0	1	ON	1	OFF	ON	A3A-/GRHL3+
GGGACTCAGAGTTGAT-10	0	0	0	OFF	0	OFF	OFF	A3A-/GRHL3-
GGGCCATAGCGTGCCT-10	0	0	0	OFF	1	OFF	ON	A3A-/GRHL3-
GGGCCATCACGCGCAT-10	0	0	0	OFF	0	OFF	OFF	A3A-/GRHL3-
GGGTGAAAGTTAGTGA-10	0	0	0	OFF	0	OFF	OFF	A3A-/GRHL3-
GGGTGAAGTCCCTGTT-10	0	0	0	OFF	0	OFF	OFF	A3A-/GRHL3-
GGTAACTGTACAGAGC-10	0	0	0	OFF	1	OFF	ON	A3A-/GRHL3-
GGTAGAGAGCACTCCG-10	0	0	0	OFF	0	OFF	OFF	A3A-/GRHL3-
GGTCTGGAGAGTGTTA-10	0	0	0	OFF	1	OFF	ON	A3A-/GRHL3-
GGTGGCTTCCTGTAAG-10	2	0	1	ON	0	ON	OFF	A3A+/GRHL3+
GGTTAACTCACGGACC-10	0	0	1	ON	1	OFF	ON	A3A-/GRHL3+
GTAACACTCATCCTAT-10	0	0	0	OFF	0	OFF	OFF	A3A-/GRHL3-
GTAACCAAGGGTCAAC-10	0	0	0	OFF	0	OFF	OFF	A3A-/GRHL3-
GTAAGTCTCCATTTCA-10	0	0	0	OFF	0	OFF	OFF	A3A-/GRHL3-
GTAATCGAGATCCGAG-10	0	0	0	OFF	1	OFF	ON	A3A-/GRHL3-
GTAGAGGAGAGTTGAT-10	0	0	0	OFF	0	OFF	OFF	A3A-/GRHL3-
GTAGAGGAGTAAACAC-10	0	0	0	OFF	0	OFF	OFF	A3A-/GRHL3-
GTAGAGGCACCACTGG-10	0	0	0	OFF	0	OFF	OFF	A3A-/GRHL3-
GTATTGGAGCACACCC-10	0	0	0	OFF	0	OFF	OFF	A3A-/GRHL3-
GTATTTCGTATGTCTG-10	0	0	0	OFF	0	OFF	OFF	A3A-/GRHL3-
GTATTTCTCGAATCCA-10	17	4	1	ON	0	ON	OFF	A3A+/GRHL3+
GTCAAACCAGACTGCC-10	0	0	1	ON	1	OFF	ON	A3A-/GRHL3+
GTCAAGTGTCCAGGTC-10	12	0	1	ON	0	ON	OFF	A3A+/GRHL3+
GTCATCCTCACCTGTC-10	32	1	1	ON	1	ON	ON	A3A+/GRHL3+
GTCGAATTCGTTGCCT-10	0	0	0	OFF	0	OFF	OFF	A3A-/GRHL3-
GTCGTAACACCTGATA-10	0	0	0	OFF	0	OFF	OFF	A3A-/GRHL3-
GTCTAGAGTTTGAACC-10	0	1	1	ON	0	OFF	OFF	A3A-/GRHL3+
GTCTTTACATCTTAGG-10	0	0	0	OFF	0	OFF	OFF	A3A-/GRHL3-
GTGCTGGGTGAGGAAA-10	38	1	1	ON	1	ON	ON	A3A+/GRHL3+
GTGGCGTGTTAGCGGA-10	0	0	0	OFF	0	OFF	OFF	A3A-/GRHL3-
GTGGTTATCAATCTCT-10	5	2	1	ON	0	ON	OFF	A3A+/GRHL3+
GTGTAACTCCGTGGTG-10	0	0	0	OFF	0	OFF	OFF	A3A-/GRHL3-
GTGTCCTTCTGCTTAT-10	0	0	0	OFF	0	OFF	OFF	A3A-/GRHL3-
GTGTGATCAACTACGT-10	0	0	0	OFF	0	OFF	OFF	A3A-/GRHL3-
GTGTGGCTCGTAATGC-10	4	0	1	ON	0	ON	OFF	A3A+/GRHL3+
GTGTTAGGTTCAGTAC-10	1	0	0	OFF	0	ON	OFF	A3A+/GRHL3-
GTGTTCCAGAATTCAG-10	0	0	0	OFF	0	OFF	OFF	A3A-/GRHL3-
GTTAGACGTACTGACT-10	0	0	0	OFF	0	OFF	OFF	A3A-/GRHL3-
GTTAGACGTGCCCGTA-10	0	0	0	OFF	0	OFF	OFF	A3A-/GRHL3-
GTTAGTGAGGTTTGAA-10	0	0	0	OFF	0	OFF	OFF	A3A-/GRHL3-
GTTATGGAGCGGACAT-10	0	0	0	OFF	0	OFF	OFF	A3A-/GRHL3-
GTTCCGTCAAGCAATA-10	0	0	0	OFF	0	OFF	OFF	A3A-/GRHL3-
GTTCTATTCGCAGAGA-10	0	0	0	OFF	0	OFF	OFF	A3A-/GRHL3-
GTTGTCCGTAACCCTA-10	0	0	0	OFF	0	OFF	OFF	A3A-/GRHL3-
GTTGTGAAGAAATCCA-10	0	0	0	OFF	0	OFF	OFF	A3A-/GRHL3-
TAAGCACGTAACCCGC-10	52	0	1	ON	1	ON	ON	A3A+/GRHL3+
TAAGCACTCAACTCTT-10	0	0	0	OFF	0	OFF	OFF	A3A-/GRHL3-
TAAGCGTAGAAGCGGG-10	0	0	0	OFF	0	OFF	OFF	A3A-/GRHL3-
TAAGCGTAGACCGTTT-10	0	0	0	OFF	0	OFF	OFF	A3A-/GRHL3-
TAATCTCTCGCGTCGA-10	0	0	0	OFF	0	OFF	OFF	A3A-/GRHL3-
TACAACGAGTCTTGGT-10	2	0	1	ON	0	ON	OFF	A3A+/GRHL3+
TACACCCTCCGAAATC-10	0	0	0	OFF	0	OFF	OFF	A3A-/GRHL3-
TACATTCTCGTGACTA-10	0	0	0	OFF	0	OFF	OFF	A3A-/GRHL3-
TACCGGGCACATCATG-10	0	0	0	OFF	0	OFF	OFF	A3A-/GRHL3-
TACCGGGGTCGAAACG-10	2	0	1	ON	1	ON	ON	A3A+/GRHL3+
TACCTCGCATGGAAGC-10	0	0	0	OFF	1	OFF	ON	A3A-/GRHL3-
TACGCTCGTGTTATCG-10	7	0	1	ON	0	ON	OFF	A3A+/GRHL3+
TACGGTATCTCGCTTG-10	0	0	0	OFF	0	OFF	OFF	A3A-/GRHL3-
TAGACTGGTAGAGCTG-10	0	0	0	OFF	0	OFF	OFF	A3A-/GRHL3-
TAGAGTCCATCCTCAC-10	0	0	0	OFF	0	OFF	OFF	A3A-/GRHL3-
TAGCACAGTGGATGAC-10	0	0	1	ON	1	OFF	ON	A3A-/GRHL3+
TAGCACATCAAACGTC-10	6	0	1	ON	0	ON	OFF	A3A+/GRHL3+
TATCTGTGTCTACACA-10	0	0	0	OFF	0	OFF	OFF	A3A-/GRHL3-
TATCTGTTCTGACAGT-10	0	0	0	OFF	0	OFF	OFF	A3A-/GRHL3-
TATGTTCTCAGAGCAG-10	0	0	0	OFF	0	OFF	OFF	A3A-/GRHL3-
TATTCCAGTGTCTTCC-10	9	1	1	ON	0	ON	OFF	A3A+/GRHL3+
TCAAGTGCACCAGTAT-10	0	0	0	OFF	0	OFF	OFF	A3A-/GRHL3-
TCAAGTGGTACAAAGT-10	0	0	0	OFF	0	OFF	OFF	A3A-/GRHL3-
TCAAGTGTCTTGAACG-10	0	0	0	OFF	0	OFF	OFF	A3A-/GRHL3-
TCAATTCGTGTTAGCT-10	0	0	0	OFF	0	OFF	OFF	A3A-/GRHL3-
TCACACCGTAGCTTAC-10	23	3	1	ON	0	ON	OFF	A3A+/GRHL3+
TCACTATCACTGCTTC-10	0	0	0	OFF	0	OFF	OFF	A3A-/GRHL3-
TCACTCGAGATAGTCA-10	0	0	0	OFF	0	OFF	OFF	A3A-/GRHL3-
TCAGCAATCTCTGACC-10	0	0	0	OFF	0	OFF	OFF	A3A-/GRHL3-
TCAGCCTAGAAAGCGA-10	0	0	1	ON	0	OFF	OFF	A3A-/GRHL3+
TCAGGGCGTTATGACC-10	0	0	0	OFF	0	OFF	OFF	A3A-/GRHL3-
TCAGTTTCAAGTTCGT-10	0	0	0	OFF	0	OFF	OFF	A3A-/GRHL3-
TCATACTCAGCTCTGG-10	0	0	0	OFF	0	OFF	OFF	A3A-/GRHL3-
TCATCATCATCAGCTA-10	0	0	0	OFF	1	OFF	ON	A3A-/GRHL3-
TCATCCGCAGCAAGAC-10	0	0	1	ON	0	OFF	OFF	A3A-/GRHL3+
TCATCCGTCTGTCAGA-10	7	0	1	ON	1	ON	ON	A3A+/GRHL3+
TCATGAGCACGTAGAG-10	0	0	0	OFF	1	OFF	ON	A3A-/GRHL3-
TCATGAGGTTCCGCAG-10	0	0	0	OFF	0	OFF	OFF	A3A-/GRHL3-
TCATGCCTCAAATGCC-10	16	0	1	ON	1	ON	ON	A3A+/GRHL3+
TCATGGATCAGTGGGA-10	0	0	0	OFF	0	OFF	OFF	A3A-/GRHL3-
TCATTACAGCAGGCTA-10	0	0	0	OFF	0	OFF	OFF	A3A-/GRHL3-
TCATTTGTCGTGGCGT-10	0	0	0	OFF	0	OFF	OFF	A3A-/GRHL3-
TCCATCGCAGTGTGCC-10	0	0	1	ON	0	OFF	OFF	A3A-/GRHL3+
TCCCACAGTGGTCCCA-10	0	1	1	ON	0	OFF	OFF	A3A-/GRHL3+
TCCGAAACAAATTGGA-10	0	0	0	OFF	0	OFF	OFF	A3A-/GRHL3-
TCCTTCTAGTGCCGAA-10	0	0	0	OFF	0	OFF	OFF	A3A-/GRHL3-
TCGAAGTAGACATAGT-10	3	1	1	ON	0	ON	OFF	A3A+/GRHL3+
TCGACGGTCGCCATAA-10	0	0	0	OFF	0	OFF	OFF	A3A-/GRHL3-
TCGATTTAGGGCTAAC-10	0	0	0	OFF	0	OFF	OFF	A3A-/GRHL3-
TCGCAGGTCCTCGATC-10	0	0	0	OFF	0	OFF	OFF	A3A-/GRHL3-
TCGGGCACATGGCTGC-10	0	0	0	OFF	0	OFF	OFF	A3A-/GRHL3-
TCGGGTGCAGTCAGCC-10	0	0	0	OFF	0	OFF	OFF	A3A-/GRHL3-
TCGTGGGGTGCAGGAT-10	1	0	1	ON	1	ON	ON	A3A+/GRHL3+
TCTACATTCGAGTTGT-10	3	2	1	ON	0	ON	OFF	A3A+/GRHL3+
TCTACCGTCTCACGAA-10	3	0	1	ON	0	ON	OFF	A3A+/GRHL3+
TCTATACAGAGTGTTA-10	15	0	1	ON	1	ON	ON	A3A+/GRHL3+
TCTATACAGCGCTGAA-10	0	0	0	OFF	0	OFF	OFF	A3A-/GRHL3-
TCTCACGCAGAGGAAA-10	0	1	1	ON	0	OFF	OFF	A3A-/GRHL3+
TCTCACGGTTCGGCTG-10	6	0	1	ON	1	ON	ON	A3A+/GRHL3+
TCTTCCTCACATGTTG-10	0	0	0	OFF	0	OFF	OFF	A3A-/GRHL3-
TCTTGCGCATGTTCGA-10	0	0	0	OFF	0	OFF	OFF	A3A-/GRHL3-
TGAATCGAGATGCTAA-10	0	0	0	OFF	0	OFF	OFF	A3A-/GRHL3-
TGAGACTTCTGCCTCA-10	0	0	0	OFF	0	OFF	OFF	A3A-/GRHL3-
TGAGGAGAGACCAACG-10	0	0	0	OFF	0	OFF	OFF	A3A-/GRHL3-
TGAGGTTGTAACATAG-10	0	0	0	OFF	0	OFF	OFF	A3A-/GRHL3-
TGAGTCAAGACCTGGA-10	0	0	0	OFF	0	OFF	OFF	A3A-/GRHL3-
TGAGTCATCCCGGTAG-10	0	0	0	OFF	0	OFF	OFF	A3A-/GRHL3-
TGAGTCATCTGCGATA-10	0	0	0	OFF	0	OFF	OFF	A3A-/GRHL3-
TGATCTTTCCTAACAG-10	0	0	0	OFF	0	OFF	OFF	A3A-/GRHL3-
TGATGCACATCACAGT-10	0	0	0	OFF	1	OFF	ON	A3A-/GRHL3-
TGATTCTGTGCCTACG-10	0	0	0	OFF	0	OFF	OFF	A3A-/GRHL3-
TGATTCTTCCGTACGG-10	0	0	0	OFF	0	OFF	OFF	A3A-/GRHL3-
TGCAGATTCAAGCCAT-10	0	0	1	ON	0	OFF	OFF	A3A-/GRHL3+
TGCCGAGAGTTAGAAC-10	0	0	0	OFF	0	OFF	OFF	A3A-/GRHL3-
TGCCGAGTCAGCCTCT-10	0	0	0	OFF	0	OFF	OFF	A3A-/GRHL3-
TGCGACGAGCGCACAA-10	4	0	1	ON	0	ON	OFF	A3A+/GRHL3+
TGCGATAGTCACAGAG-10	0	0	0	OFF	0	OFF	OFF	A3A-/GRHL3-
TGCTCCAGTAACTTCG-10	0	0	0	OFF	0	OFF	OFF	A3A-/GRHL3-
TGCTCGTAGACAAGCC-10	76	0	1	ON	1	ON	ON	A3A+/GRHL3+
TGCTTCGAGCGAACTG-10	0	0	0	OFF	0	OFF	OFF	A3A-/GRHL3-
TGGAGGAGTGTATTGC-10	0	1	0	OFF	0	OFF	OFF	A3A-/GRHL3-
TGGCGTGTCCCAACTC-10	0	0	0	OFF	0	OFF	OFF	A3A-/GRHL3-
TGGGAAGCAATAGTAG-10	0	0	0	OFF	0	OFF	OFF	A3A-/GRHL3-
TGGGCGTAGATTGTGA-10	0	0	0	OFF	0	OFF	OFF	A3A-/GRHL3-
TGGGCGTCAACCCGCA-10	0	0	0	OFF	0	OFF	OFF	A3A-/GRHL3-
TGGTAGTAGACCCTTA-10	0	0	1	ON	0	OFF	OFF	A3A-/GRHL3+
TGGTAGTGTCGCATCG-10	0	0	0	OFF	1	OFF	ON	A3A-/GRHL3-
TGGTGATAGAGGATCC-10	0	0	0	OFF	0	OFF	OFF	A3A-/GRHL3-
TGGTGATCAGCGTTGC-10	0	0	0	OFF	0	OFF	OFF	A3A-/GRHL3-
TGGTGATGTGACATCT-10	0	0	0	OFF	0	OFF	OFF	A3A-/GRHL3-
TGTAACGAGAAGCGGG-10	0	0	0	OFF	0	OFF	OFF	A3A-/GRHL3-
TGTACAGGTTGATGTC-10	38	0	1	ON	0	ON	OFF	A3A+/GRHL3+
TGTAGACAGCAGTCTT-10	0	0	0	OFF	1	OFF	ON	A3A-/GRHL3-
TGTAGACTCGGCTTCT-10	0	0	0	OFF	0	OFF	OFF	A3A-/GRHL3-
TGTCCCACACTCACTC-10	0	0	0	OFF	0	OFF	OFF	A3A-/GRHL3-
TGTCCTGGTGCATTAC-10	0	0	0	OFF	0	OFF	OFF	A3A-/GRHL3-
TGTGTGACAAGAATGT-10	0	0	1	ON	0	OFF	OFF	A3A-/GRHL3+
TGTTCCGCAGTCGGAA-10	0	0	0	OFF	0	OFF	OFF	A3A-/GRHL3-
TTACAGGAGTAGACAT-10	0	0	0	OFF	1	OFF	ON	A3A-/GRHL3-
TTCACGCTCACCCATC-10	74	2	1	ON	1	ON	ON	A3A+/GRHL3+
TTCCTTCCATGCGGTC-10	0	0	1	ON	0	OFF	OFF	A3A-/GRHL3+
TTCGATTTCTAGCAAC-10	0	1	0	OFF	0	OFF	OFF	A3A-/GRHL3-
TTCGGTCGTGGATTTC-10	0	0	0	OFF	0	OFF	OFF	A3A-/GRHL3-
TTCTCTCCAGTTTGGT-10	0	0	1	ON	0	OFF	OFF	A3A-/GRHL3+
TTCTGTATCAGCCTTC-10	0	0	0	OFF	0	OFF	OFF	A3A-/GRHL3-
TTCTTCCCAAGGATGC-10	0	0	0	OFF	0	OFF	OFF	A3A-/GRHL3-
TTGAACGGTTGGTACT-10	8	0	1	ON	0	ON	OFF	A3A+/GRHL3+
TTGACCCGTTCGTAAC-10	0	0	0	OFF	0	OFF	OFF	A3A-/GRHL3-
TTGATGGTCACTCGAA-10	0	0	0	OFF	0	OFF	OFF	A3A-/GRHL3-
TTGGGATAGAGCACTG-10	0	0	0	OFF	0	OFF	OFF	A3A-/GRHL3-
TTGGGATGTGGCTTAT-10	0	0	1	ON	1	OFF	ON	A3A-/GRHL3+
TTGGGCGAGCCTGACC-10	0	0	0	OFF	0	OFF	OFF	A3A-/GRHL3-
TTGGGTAGTAACTTCG-10	0	0	0	OFF	0	OFF	OFF	A3A-/GRHL3-
TTTCACAGTGGAATGC-10	20	3	1	ON	0	ON	OFF	A3A+/GRHL3+
TTTCACATCGCCGAAC-10	0	0	0	OFF	0	OFF	OFF	A3A-/GRHL3-
TTTCATGTCTATTTCG-10	0	0	0	OFF	0	OFF	OFF	A3A-/GRHL3-
TTTCGATGTTAGAAGT-10	111	2	1	ON	1	ON	ON	A3A+/GRHL3+
TTTGATCCACTTCTCG-10	0	0	0	OFF	0	OFF	OFF	A3A-/GRHL3-
TTTGGTTCATAGGTTC-10	0	0	0	OFF	0	OFF	OFF	A3A-/GRHL3-
TTTGGTTGTGATTCTG-10	0	0	0	OFF	0	OFF	OFF	A3A-/GRHL3-
TTTGGTTTCTTCCGTG-10	0	0	0	OFF	0	OFF	OFF	A3A-/GRHL3-
TTTGTTGTCCACAGGC-10	0	0	0	OFF	0	OFF	OFF	A3A-/GRHL3-
AAAGTGAGTACGTGTT-18	0	0	0	OFF	1	OFF	ON	A3A-/GRHL3-
AACCAACCACCCTGAG-18	0	0	1	ON	0	OFF	OFF	A3A-/GRHL3+
AACGTCAGTTTCGACA-18	4	0	1	ON	1	ON	ON	A3A+/GRHL3+
AAGGTAAGTCAGACGA-18	0	0	0	OFF	0	OFF	OFF	A3A-/GRHL3-
AAGTCGTGTTTAGTCG-18	0	0	1	ON	0	OFF	OFF	A3A-/GRHL3+
AAGTGAAAGCCGATTT-18	0	0	0	OFF	0	OFF	OFF	A3A-/GRHL3-
AATGAAGAGTCGAGGT-18	0	0	0	OFF	0	OFF	OFF	A3A-/GRHL3-
ACACTGAGTACTGGGA-18	0	0	0	OFF	1	OFF	ON	A3A-/GRHL3-
ACATGCATCAACACGT-18	0	0	0	OFF	0	OFF	OFF	A3A-/GRHL3-
ACCATTTAGCCGATCC-18	0	0	0	OFF	0	OFF	OFF	A3A-/GRHL3-
ACCCAAACATCAGCGC-18	1	0	1	ON	0	ON	OFF	A3A+/GRHL3+
ACCGTTCCAATAACCC-18	12	5	1	ON	0	ON	OFF	A3A+/GRHL3+
ACGATCAAGGAACATT-18	0	0	1	ON	0	OFF	OFF	A3A-/GRHL3+
ACGGTCGCATCGGTTA-18	4	0	1	ON	0	ON	OFF	A3A+/GRHL3+
ACGTAACCAACCACAT-18	0	0	1	ON	1	OFF	ON	A3A-/GRHL3+
ACGTAACGTAGGTGCA-18	0	0	0	OFF	0	OFF	OFF	A3A-/GRHL3-
ACGTAGTCATGACACT-18	0	0	0	OFF	0	OFF	OFF	A3A-/GRHL3-
ACGTTCCAGTCATGCT-18	1	0	1	ON	0	ON	OFF	A3A+/GRHL3+
ACTATGGCAAGCCATT-18	0	0	0	OFF	0	OFF	OFF	A3A-/GRHL3-
ACTGTGACACACGCCA-18	0	0	0	OFF	0	OFF	OFF	A3A-/GRHL3-
ACTGTGAGTATGATCC-18	0	0	0	OFF	0	OFF	OFF	A3A-/GRHL3-
ACTTAGGCAACCGTAT-18	0	0	1	ON	0	OFF	OFF	A3A-/GRHL3+
AGAACCTCACCTCAGG-18	0	0	0	OFF	0	OFF	OFF	A3A-/GRHL3-
AGAAGTAAGGCCGCTT-18	0	0	0	OFF	0	OFF	OFF	A3A-/GRHL3-
AGATGAAAGTTACGTC-18	0	0	0	OFF	0	OFF	OFF	A3A-/GRHL3-
AGCATCATCGTTCATT-18	0	0	0	OFF	0	OFF	OFF	A3A-/GRHL3-
AGCCACGGTTCTCTCG-18	0	0	1	ON	1	OFF	ON	A3A-/GRHL3+
AGCGATTTCGCGCTGA-18	0	0	0	OFF	0	OFF	OFF	A3A-/GRHL3-
AGCGCCATCCACACAA-18	0	0	0	OFF	0	OFF	OFF	A3A-/GRHL3-
AGCGTCGCACATACGT-18	0	0	0	OFF	0	OFF	OFF	A3A-/GRHL3-
AGCTCAACATTGGATC-18	0	0	0	OFF	0	OFF	OFF	A3A-/GRHL3-
AGGAAATAGGCACTCC-18	0	2	1	ON	0	OFF	OFF	A3A-/GRHL3+
AGGAGGTCACTTGAAC-18	0	0	1	ON	0	OFF	OFF	A3A-/GRHL3+
AGGCCACTCTATCGGA-18	0	0	1	ON	1	OFF	ON	A3A-/GRHL3+
AGTCAACCACCTCGTT-18	2	0	1	ON	0	ON	OFF	A3A+/GRHL3+
AGTGCCGAGACATGCG-18	2	0	1	ON	1	ON	ON	A3A+/GRHL3+
AGTTAGCAGTGCCGAA-18	0	0	0	OFF	0	OFF	OFF	A3A-/GRHL3-
ATCACAGAGGCCTGAA-18	0	0	0	OFF	0	OFF	OFF	A3A-/GRHL3-
ATCAGGTAGCGTGAGT-18	0	0	0	OFF	0	OFF	OFF	A3A-/GRHL3-
ATCCACCAGGCACTCC-18	0	0	0	OFF	1	OFF	ON	A3A-/GRHL3-
ATCCATTCACAGAAGC-18	33	3	1	ON	0	ON	OFF	A3A+/GRHL3+
ATCGATGCACATTCGA-18	0	0	0	OFF	0	OFF	OFF	A3A-/GRHL3-
ATCGCCTGTGGATCAG-18	0	0	0	OFF	0	OFF	OFF	A3A-/GRHL3-
ATCGTAGAGAAGTCAT-18	0	0	0	OFF	0	OFF	OFF	A3A-/GRHL3-
ATCTCTACAGTTCACA-18	0	0	0	OFF	0	OFF	OFF	A3A-/GRHL3-
ATGAAAGTCATGCAGT-18	0	0	1	ON	1	OFF	ON	A3A-/GRHL3+
ATGATCGAGGCTCACC-18	0	0	0	OFF	1	OFF	ON	A3A-/GRHL3-
ATGCGATCATCGATAC-18	0	0	0	OFF	0	OFF	OFF	A3A-/GRHL3-
ATGGGAGCATGTGCTA-18	0	0	0	OFF	0	OFF	OFF	A3A-/GRHL3-
ATTACCTTCTTCCACG-18	0	0	0	OFF	1	OFF	ON	A3A-/GRHL3-
[truncated: 650 more rows]
