# Supplementary material for: Differentiation signals induce APOBEC3A expression via GRHL3 in squamous epithelia and squamous cell carcinoma
Source: EMBO J. 2024 Nov 15;44(1):1–29. doi: 10.1038/s44318-024-00298-9 (PMC11696371; doi:10.1038/s44318-024-00298-9)
Supplement: Supplementary file 17 — Source data Fig. 4 [file 44318_2024_298_MOESM17_ESM.zip › (54)_Fig_4D_Source_Data_August_2024.xlsx]

## Sheet: (58) Repeat 1
Sample	Title	Target Gene	Ct (1)	Ct (2)	average ct			Ct Value Averages
									1.1	2.1	5.1
1.1	GRHL3#1 Afatinib	APOBEC3A	29.1493	28.909	29.0292			APOBEC3A	29.0292	30.609	28.2233
		TBP	24.9262	24.6741	24.8002			TBP	24.8002	28.1316	27.5518
		GRHL3	24.6182	24.5958	24.607			GRHL3	24.607	27.7687	25.0257
		IVL (2)	22.4385	22.3279	22.3832			IVL	22.3832	24.6273	22.4912
		ELF3	22.9474	23.0891	23.0183			ELF3	23.0183	25.9524	24.3223
		TBP (2)	24.616	24.7131	24.6646			Target 6	24.6646	27.7181	27.4915
		Target 7			#DIV/0!			Target 7	#DIV/0!	#DIV/0!	#DIV/0!
		Target 8			#DIV/0!			Target 8	#DIV/0!	#DIV/0!	#DIV/0!
		Target 9			#DIV/0!			Target 9	#DIV/0!	#DIV/0!	#DIV/0!
		Target 10			#DIV/0!			Target 10	#DIV/0!	#DIV/0!	#DIV/0!
2.1	GRHL3#2 Afatinib	APOBEC3A	30.6772	30.5408	30.609			Primer Standard Curves (ROX)		("c", y-intercept)	("m", gradient)
		TBP	28.1995	28.0637	28.1316			(Not including SEM in fit)	y = mx + c	a	b
		GRHL3	27.8218	27.7156	27.7687
		IVL (2)	24.6552	24.5993	24.6273			APOBEC3A	y = -3.3539x + 36.612	36.612	-3.3539
		ELF3	25.927	25.9778	25.9524			TBP	y = -3.3793x + 37.152	37.152	-3.3793
		TBP (2)	27.8621	27.5741	27.7181			GRHL3	y = -3.3321x + 37.051	37.051	-3.3321
		Target 7			#DIV/0!			IVL	y = -3.2388x + 36.571	36.571	-3.2388
		Target 8			#DIV/0!			ELF3	y = -3.2477x + 36.589	36.589	-3.2477
		Target 9			#DIV/0!
		Target 10			#DIV/0!
5.1	NC#1 Afatinib	APOBEC3A	28.2726	28.174	28.2233
		TBP	27.5332	27.5705	27.5518
		GRHL3	25.0154	25.0359	25.0257				1.1	2.1	5.1
		IVL (2)	22.4233	22.5592	22.4912				GRHL3#1 Afatinib	GRHL3#2 Afatinib	NC#1 Afatinib
		ELF3	24.3237	24.321	24.3223
		TBP (2)	27.4163	27.5667	27.4915		(Ct)	APOBEC3A	29.0292	30.609	28.2233
		Target 7			#DIV/0!		log copy number = (Ct - a) / b	log copy number	2.2609	1.78985	2.50118
		Target 8			#DIV/0!		10^(log copy number)	copy number	182.347	61.6382	317.086
		Target 9			#DIV/0!		A3A copy number / TBP copy number	Relative to TBP	0.0403419	0.131987	0.457408
		Target 10			#DIV/0!
								TBP	24.8002	28.1316	27.5518
								log copy number	3.65514	2.66932	2.84087
								copy number	4520.04	467.002	693.224
								GRHL3	24.607	27.7687	25.0257
								log copy number	3.73458	2.78572	3.60894
								copy number	5427.28	610.55	4063.87
								Relative to TBP	1.20072	1.30738	5.86227
								IVL	22.3832	24.6273	22.4912
								log copy number	4.38057	3.6877	4.34722
								copy number	24019.8	4871.96	22244.2
								Relative to TBP	4.84508	7.87117	30.7957
								ELF3	23.0183	25.9524	24.3223
								log copy number	4.17857	3.27513	3.77703
								copy number	15085.9	1884.2	5984.52
								Relative to TBP	3.33757	4.03467	8.63288
								TBP (2)	24.6646	27.7181	27.4915
								log copy number	3.69527	2.79166	2.85873
								copy number	4957.57	618.963	722.315
								Target 7
								log copy number
								copy number
								Relative to TBP
								Target 8
								log copy number
								copy number
								Relative to TBP
								Target 9
								log copy number
								copy number
								Relative to TBP
								Target 10
								log copy number
								copy number
								Relative to TBP

## Sheet: (58) Repeat 2
Sample	Title	Target Gene	Ct (1)	Ct (2)	average ct			Ct Value Averages
									1.2	2.2	5.2
1.2	GRHL3#1 Afatinib	APOBEC3A	29.2045	28.9346	29.0696			APOBEC3A	29.0696	28.6819	26.6311
		TBP	24.8292	24.5667	24.698			TBP	24.698	25.1715	25.3796
		GRHL3	24.5958	24.6018	24.5988			GRHL3	24.5988	25.357	22.9732
		IVL (2)	22.3744	22.3402	22.3573			IVL	22.3573	22.5309	20.6372
		ELF3	23.0932	23.1657	23.1295			ELF3	23.1295	23.6611	22.4433
		TBP (2)	24.6583	24.5786	24.6184			Target 6	24.6184	25.0827	25.4967
		Target 7			#DIV/0!			Target 7	#DIV/0!	#DIV/0!	#DIV/0!
		Target 8			#DIV/0!			Target 8	#DIV/0!	#DIV/0!	#DIV/0!
		Target 9			#DIV/0!			Target 9	#DIV/0!	#DIV/0!	#DIV/0!
		Target 10			#DIV/0!			Target 10	#DIV/0!	#DIV/0!	#DIV/0!
2.2	GRHL3#2 Afatinib	APOBEC3A	28.7135	28.6503	28.6819			Primer Standard Curves (ROX)		("c", y-intercept)	("m", gradient)
		TBP	25.2223	25.1207	25.1715			(Not including SEM in fit)	y = mx + c	a	b
		GRHL3	25.4438	25.2703	25.357
		IVL (2)	22.4995	22.5623	22.5309			APOBEC3A	y = -3.3539x + 36.612	36.612	-3.3539
		ELF3	23.6633	23.6589	23.6611			TBP	y = -3.3793x + 37.152	37.152	-3.3793
		TBP (2)	25.1499	25.0155	25.0827			GRHL3	y = -3.3321x + 37.051	37.051	-3.3321
		Target 7			#DIV/0!			IVL	y = -3.2388x + 36.571	36.571	-3.2388
		Target 8			#DIV/0!			ELF3	y = -3.2477x + 36.589	36.589	-3.2477
		Target 9			#DIV/0!
		Target 10			#DIV/0!
5.2	NC#1 Afatinib	APOBEC3A	26.6767	26.5855	26.6311
		TBP	25.3206	25.4387	25.3796
		GRHL3	22.9954	22.9511	22.9732				1.2	2.2	5.2
		IVL (2)	20.6248	20.6497	20.6372				GRHL3#1 Afatinib	GRHL3#2 Afatinib	NC#1 Afatinib
		ELF3	22.4029	22.4836	22.4433
		TBP (2)	25.4821	25.5113	25.4967		(Ct)	APOBEC3A	29.0696	28.6819	26.6311
		Target 7			#DIV/0!		log copy number = (Ct - a) / b	log copy number	2.24885	2.36444	2.97591
		Target 8			#DIV/0!		10^(log copy number)	copy number	177.357	231.441	946.042
		Target 9			#DIV/0!		A3A copy number / TBP copy number	Relative to TBP	0.0365989	0.0659444	0.310631
		Target 10			#DIV/0!
								TBP	24.698	25.1715	25.3796
								log copy number	3.68538	3.54526	3.48367
								copy number	4845.97	3509.64	3045.55
								GRHL3	24.5988	25.357	22.9732
								log copy number	3.73705	3.50948	4.22489
								copy number	5458.25	3232.1	16783.7
								Relative to TBP	1.12635	0.92092	5.51091
								IVL	22.3573	22.5309	20.6372
								log copy number	4.38856	4.33497	4.91965
								copy number	24466.1	21625.6	83109.3
								Relative to TBP	4.78239	5.80011	29.5542
								ELF3	23.1295	23.6611	22.4433
								log copy number	4.14432	3.98064	4.35561
								copy number	13942	9563.91	22678.3
								Relative to TBP	2.87702	2.72504	7.44639
								Target 6	24.6184	25.0827	25.4967
								log copy number	3.70892	3.57153	3.44903
								copy number	5115.87	3728.49	2812.1
								Relative to TBP
								Target 7
								log copy number
								copy number
								Relative to TBP
								Target 8
								log copy number
								copy number
								Relative to TBP
								Target 9
								log copy number
								copy number
								Relative to TBP
								Target 10
								log copy number
								copy number
								Relative to TBP

## Sheet: (58) Repeat 3
Sample	Title	Target Gene	Ct (1)	Ct (2)	average ct			Ct Value Averages
									1.3	2.3	5.3
1.3	GRHL3#1 Afatinib	APOBEC3A	29.7838	30.1103	29.9471			APOBEC3A	29.9471	28.5698	26.9519
		TBP	24.6456	24.8049	24.7253			TBP	24.7253	24.9769	25.8443
		GRHL3	24.9567	24.8035	24.8801			GRHL3	24.8801	25.5195	23.352
		IVL (2)	22.2578	22.4047	22.3312			IVL	22.3312	22.4979	21.0955
		ELF3	23.6968	23.6093	23.653			ELF3	23.653	25.9664	23.0292
		TBP (2)	24.7844	24.7944	24.7894			Target 6	24.7894	24.9827	25.9114
		Target 7			#DIV/0!			Target 7	#DIV/0!	#DIV/0!	#DIV/0!
		Target 8			#DIV/0!			Target 8	#DIV/0!	#DIV/0!	#DIV/0!
		Target 9			#DIV/0!			Target 9	#DIV/0!	#DIV/0!	#DIV/0!
		Target 10			#DIV/0!			Target 10	#DIV/0!	#DIV/0!	#DIV/0!
2.3	GRHL3#2 Afatinib	APOBEC3A	28.6497	28.49	28.5698			Primer Standard Curves (ROX)		("c", y-intercept)	("m", gradient)
		TBP	24.9772	24.9765	24.9769			(Not including SEM in fit)	y = mx + c	a	b
		GRHL3	25.4497	25.5892	25.5195
		IVL (2)	22.5407	22.4551	22.4979			APOBEC3A	y = -3.3539x + 36.612	36.612	-3.3539
		ELF3	25.9588	25.9741	25.9664			TBP	y = -3.3793x + 37.152	37.152	-3.3793
		TBP (2)	25.0793	24.8861	24.9827			GRHL3	y = -3.3321x + 37.051	37.051	-3.3321
		Target 7			#DIV/0!			IVL	y = -3.2388x + 36.571	36.571	-3.2388
		Target 8			#DIV/0!			ELF3	y = -3.2477x + 36.589	36.589	-3.2477
		Target 9			#DIV/0!
		Target 10			#DIV/0!
5.3	NC#1 Afatinib	APOBEC3A	26.9474	26.9564	26.9519
		TBP	25.7788	25.9098	25.8443
		GRHL3	23.4055	23.2986	23.352				1.3	2.3	5.3
		IVL (2)	21.082	21.109	21.0955				GRHL3#1 Afatinib	GRHL3#2 Afatinib	NC#1 Afatinib
		ELF3	23.0113	23.0472	23.0292
		TBP (2)	26.0272	25.7955	25.9114		(Ct)	APOBEC3A	29.9471	28.5698	26.9519
		Target 7			#DIV/0!		log copy number = (Ct - a) / b	log copy number	1.98722	2.39786	2.88025
		Target 8			#DIV/0!		10^(log copy number)	copy number	97.1003	249.952	759.01
		Target 9			#DIV/0!		A3A copy number / TBP copy number	Relative to TBP	0.0204133	0.0623748	0.34204
		Target 10			#DIV/0!
								TBP	24.7253	24.9769	25.8443
								log copy number	3.67731	3.60285	3.34617
								copy number	4756.72	4007.26	2219.07
								GRHL3	24.8801	25.5195	23.352
								log copy number	3.65261	3.46074	4.11121
								copy number	4493.81	2888.98	12918.5
								Relative to TBP	0.944727	0.720937	5.82157
								IVL	22.3312	22.4979	21.0955
								log copy number	4.39662	4.34517	4.77815
								copy number	24923.9	22139.4	59999.5
								Relative to TBP	5.47382	5.54656	28.3026
								ELF3	23.653	25.9664	23.0292
								log copy number	3.98311	3.2708	4.17519
								copy number	9618.62	1865.52	14969
								Relative to TBP	2.02211	0.465534	6.74564
								Target 6	24.7894	24.9827	25.9114
								log copy number	3.65833	3.60114	3.32632
								copy number	4553.29	3991.55	2119.93
								Relative to TBP
								Target 7
								log copy number
								copy number
								Relative to TBP
								Target 8
								log copy number
								copy number
								Relative to TBP
								Target 9
								log copy number
								copy number
								Relative to TBP
								Target 10
								log copy number
								copy number
								Relative to TBP
