# Supplementary material for: Differentiation signals induce APOBEC3A expression via GRHL3 in squamous epithelia and squamous cell carcinoma
Source: EMBO J. 2024 Nov 15;44(1):1–29. doi: 10.1038/s44318-024-00298-9 (PMC11696371; doi:10.1038/s44318-024-00298-9)
Supplement: Supplementary file 17 — Source data Fig. 4 [file 44318_2024_298_MOESM17_ESM.zip › (66)_Fig_4E_Source_Data_August_2024.xlsx]

## Sheet: % RNA Editing
	Sample No.	Sample	Conc. cp/uL	Conc. cp/uL	% RNA editing
			mutant (FAM)	wt (HEX/VIC)
	1.1	GRHL3#1 Afatinib Rpt1	1.36	1033.22	0.131454
	1.2	GRHL3#1 Afatinib Rpt2	0.79	1091.48	0.0723264
	1.3	GRHL3#1 Afatinib Rpt3	0.68	804.36	0.0844679
	2.1	GRHL3#2 Afatinib Rpt1	1.58	983.85	0.160336
	2.2	GRHL3#2 Afatinib Rpt2	0.79	1017.81	0.0775574
	2.3	GRHL3#2 Afatinib Rpt3	0.68	824.84	0.0823723
	5.1	NC#1 Afatinib Rpt1	3.38	923.81	0.364542
	5.2	NC#1 Afatinib Rpt2	1.59	723.15	0.219389
	5.3	NC#1 Afatinib Rpt3	2.94	911.12	0.321642
